# Supplementary material for: Genome-wide identification of accessible chromatin regions by ATAC-seq upon induction of the transcription factor bZIP11 in Arabidopsis
Source: Sci Data. 2023 Jul 27;10:490. doi: 10.1038/s41597-023-02395-6 (PMC10374617; doi:10.1038/s41597-023-02395-6)
Supplement: Supplementary file 2 — Supp. Table S2 [file 41597_2023_2395_MOESM2_ESM.xlsx]

## Sheet: Sheet1
Accession	Gene name	Description
AT1G01020	ARV1	ARV1 family protein;(source:Araport11)
AT1G01170	AT1G01170	ozone-responsive stress-like protein (DUF1138);(source:Araport11)
AT1G01453	AT1G01453	late embryogenesis abundant hydroxyproline-rich glycoprotein family protein;(source:Araport11)
AT1G01580	FRO2	ferric reduction oxidase 2;(source:Araport11)
AT1G01590	FRO1	ferric reduction oxidase 1;(source:Araport11)
AT1G01640	AT1G01640	BTB/POZ domain-containing protein;(source:Araport11)
AT1G01695	TRM33	Phosphatidylinositol N-acetyglucosaminlytransferase subunit P-like protein;(source:Araport11)
AT1G01725	AT1G01725	adenylosuccinate synthetase;(source:Araport11)
AT1G01880	AT1G01880	5-3 exonuclease family protein;(source:Araport11)
AT1G02080	AT1G02080	transcription regulator;(source:Araport11)
AT1G02090	FUS5	Proteasome component (PCI) domain protein;(source:Araport11)
AT1G02120	VAD1	GRAM domain family protein;(source:Araport11)
AT1G02205	CER1	Fatty acid hydroxylase superfamily;(source:Araport11)
AT1G02250	NAC005	NAC domain containing protein 5;(source:Araport11)
AT1G02270	AT1G02270	Calcium-binding endonuclease/exonuclease/phosphatase family;(source:Araport11)
AT1G02310	MAN1	Glycosyl hydrolase superfamily protein;(source:Araport11)
AT1G02405	AT1G02405	proline-rich family protein;(source:Araport11)
AT1G02460	AT1G02460	Pectin lyase-like superfamily protein;(source:Araport11)
AT1G02475	AT1G02475	Polyketide cyclase/dehydrase and lipid transport superfamily protein;(source:Araport11)
AT1G02560	CLPP5	nuclear encoded CLP protease 5;(source:Araport11)
AT1G02870	AT1G02870	nucleolar-like protein;(source:Araport11)
AT1G02880	TPK1	thiamin pyrophosphokinase1;(source:Araport11)
AT1G03160	FZL	FZO-like protein;(source:Araport11)
AT1G03260	AT1G03260	SNARE associated Golgi protein family;(source:Araport11)
AT1G03370	AT1G03370	C2 calcium/lipid-binding and GRAM domain containing protein;(source:Araport11)
AT1G03380	ATG18G	yeast autophagy 18 G-like protein;(source:Araport11)
AT1G03445	BSU1	Serine/threonine protein phosphatase family protein;(source:Araport11)
AT1G03495	AT1G03495	HXXXD-type acyl-transferase family protein;(source:Araport11)
AT1G03540	AT1G03540	Pentatricopeptide repeat (PPR-like) superfamily protein;(source:Araport11)
AT1G03560	AT1G03560	Pentatricopeptide repeat (PPR-like) superfamily protein;(source:Araport11)
AT1G03730	AT1G03730	pyrroline-5-carboxylate reductase;(source:Araport11)
AT1G03750	SWI2	switch 2;(source:Araport11)
AT1G03820	AT1G03820	E6-like protein;(source:Araport11)
AT1G03910	AT1G03910	cactus-binding carboxy-terminal, cactin;(source:Araport11)
AT1G03920	AT1G03920	Protein kinase family protein;(source:Araport11)
AT1G03940	AT1G03940	HXXXD-type acyl-transferase family protein;(source:Araport11)
AT1G03970	GBF4	G-box binding factor 4;(source:Araport11)
AT1G03980	PCS2	phytochelatin synthase 2;(source:Araport11)
AT1G04010	PSAT1	phospholipid sterol acyl transferase 1;(source:Araport11)
AT1G04070	TOM22-I	translocase of outer membrane 22-I;(source:Araport11)
AT1G04100	IAA10	indoleacetic acid-induced protein 10;(source:Araport11)
AT1G04340	AT1G04340	HR-like lesion-inducing protein-like protein;(source:Araport11)
AT1G04360	AT1G04360	RING/U-box superfamily protein;(source:Araport11)
AT1G04500	AT1G04500	CCT motif family protein;(source:Araport11)
AT1G04630	MEE4	GRIM-19 protein;(source:Araport11)
AT1G04645	AT1G04645	Plant self-incompatibility protein S1 family;(source:Araport11)
AT1G04710	PKT4	peroxisomal 3-ketoacyl-CoA thiolase 4;(source:Araport11)
AT1G04770	AT1G04770	Tetratricopeptide repeat (TPR)-like superfamily protein;(source:Araport11)
AT1G04830	AT1G04830	Ypt/Rab-GAP domain of gyp1p superfamily protein;(source:Araport11)
AT1G04930	AT1G04930	hydroxyproline-rich glycoprotein family protein;(source:Araport11)
AT1G04960	AT1G04960	golgin family A protein (DUF1664);(source:Araport11)
AT1G05020	AT1G05020	ENTH/ANTH/VHS superfamily protein;(source:Araport11)
AT1G05060	AT1G05060	coiled-coil protein;(source:Araport11)
AT1G05100	MAPKKK18	mitogen-activated protein kinase kinase kinase 18;(source:Araport11)
AT1G05260	RCI3	Peroxidase superfamily protein;(source:Araport11)
AT1G05300	ZIP5	zinc transporter 5 precursor;(source:Araport11)
AT1G05385	LPA19	photosystem II 11 kDa protein-like protein;(source:Araport11)
AT1G05430	AT1G05430	hypothetical protein;(source:Araport11)
AT1G05450	AT1G05450	Bifunctional inhibitor/lipid-transfer protein/seed storage 2S albumin superfamily protein;(source:Araport11)
AT1G05500	NTMC2T2.1	Calcium-dependent lipid-binding (CaLB domain) family protein;(source:Araport11)
AT1G05560	UGT75B1	UDP-glucosyltransferase 75B1;(source:Araport11)
AT1G05570	CALS1	callose synthase 1;(source:Araport11)
AT1G05630	5PTASE13	Endonuclease/exonuclease/phosphatase family protein;(source:Araport11)
AT1G05650	AT1G05650	Pectin lyase-like superfamily protein;(source:Araport11)
AT1G05750	PDE247	Tetratricopeptide repeat (TPR)-like superfamily protein;(source:Araport11)
AT1G05785	AT1G05785	Got1/Sft2-like vescicle transport protein family;(source:Araport11)
AT1G05835	AT1G05835	PHD finger protein;(source:Araport11)
AT1G05840	AT1G05840	Eukaryotic aspartyl protease family protein;(source:Araport11)
AT1G06040	STO	B-box zinc finger family protein;(source:Araport11)
AT1G06140	MEF3	Pentatricopeptide repeat (PPR) superfamily protein;(source:Araport11)
AT1G06200	AT1G06200	Peptidase S24/S26A/S26B/S26C family protein;(source:Araport11)
AT1G06290	ACX3	acyl-CoA oxidase 3;(source:Araport11)
AT1G06390	GSK1	GSK3/SHAGGY-like protein kinase 1;(source:Araport11)
AT1G06440	AT1G06440	Ubiquitin carboxyl-terminal hydrolase family protein;(source:Araport11)
AT1G06800	PLA-I{gamma}1	alpha/beta-Hydrolases superfamily protein;(source:Araport11)
AT1G06810	AT1G06810	endonuclease/glycosyl hydrolase;(source:Araport11)
AT1G06840	AT1G06840	Leucine-rich repeat protein kinase family protein;(source:Araport11)
AT1G06900	AT1G06900	Insulinase (Peptidase family M16) family protein;(source:Araport11)
AT1G07030	AT1G07030	Mitochondrial substrate carrier family protein;(source:Araport11)
AT1G07130	STN1	Nucleic acid-binding, OB-fold-like protein;(source:Araport11)
AT1G07160	AT1G07160	Protein phosphatase 2C family protein;(source:Araport11)
AT1G07310	AT1G07310	Calcium-dependent lipid-binding (CaLB domain) family protein;(source:Araport11)
AT1G07360	MAC5A	CCCH-type zinc fingerfamily protein with RNA-binding domain-containing protein;(source:Araport11)
AT1G07390	RLP1	receptor like protein 1;(source:Araport11)
AT1G07400	AT1G07400	HSP20-like chaperones superfamily protein;(source:Araport11)
AT1G07473	AT1G07473	hypothetical protein;(source:Araport11)
AT1G07650	AT1G07650	Leucine-rich repeat transmembrane protein kinase;(source:Araport11)
AT1G07700	AT1G07700	Thioredoxin superfamily protein;(source:Araport11)
AT1G07710	AT1G07710	Ankyrin repeat family protein;(source:Araport11)
AT1G07720	KCS3	3-ketoacyl-CoA synthase 3;(source:Araport11)
AT1G07750	AT1G07750	RmlC-like cupins superfamily protein;(source:Araport11)
AT1G07780	PAI1	phosphoribosylanthranilate isomerase 1;(source:Araport11)
AT1G07910	RNL	RNAligase;(source:Araport11)
AT1G08030	TPST	tyrosylprotein sulfotransferase;(source:Araport11)
AT1G08100	NRT2.2	nitrate transporter 2.2;(source:Araport11)
AT1G08190	VPS41	vacuolar protein sorting 41;(source:Araport11)
AT1G08315	AT1G08315	ARM repeat superfamily protein;(source:Araport11)
AT1G08450	CRT3	calreticulin 3;(source:Araport11)
AT1G08490	CPNIFS	chloroplastic NIFS-like cysteine desulfurase;(source:Araport11)
AT1G08680	ZIGA4	ARF GAP-like zinc finger-containing protein ZIGA4;(source:Araport11)
AT1G08720	EDR1	Protein kinase superfamily protein;(source:Araport11)
AT1G08770	PRA1.E	prenylated RAB acceptor 1.E;(source:Araport11)
AT1G08820	VAP27-2	vamp/synaptobrevin-associated protein 27-2;(source:Araport11)
AT1G08845	AT1G08845	Ribosomal L18p/L5e family protein;(source:Araport11)
AT1G08860	BON3	Calcium-dependent phospholipid-binding Copine family protein;(source:Araport11)
AT1G08900	AT1G08900	Major facilitator superfamily protein;(source:Araport11)
AT1G08910	AT1G08910	zinc ion binding protein;(source:Araport11)
AT1G08940	AT1G08940	Phosphoglycerate mutase family protein;(source:Araport11)
AT1G08990	PGSIP5	plant glycogenin-like starch initiation protein 5;(source:Araport11)
AT1G09070	SRC2	soybean gene regulated by cold-2;(source:Araport11)
AT1G09100	RPT5B	26S proteasome AAA-ATPase subunit RPT5B;(source:Araport11)
AT1G09160	AT1G09160	Protein phosphatase 2C family protein;(source:Araport11)
AT1G09230	AT1G09230	RNA-binding (RRM/RBD/RNP motifs) family protein;(source:Araport11)
AT1G09310	AT1G09310	plant/protein (Protein of unknown function, DUF538);(source:Araport11)
AT1G09420	G6PD4	glucose-6-phosphate dehydrogenase 4;(source:Araport11)
AT1G09470	AT1G09470	myosin heavy chain, cardiac protein;(source:Araport11)
AT1G09483	AT1G09483	myosin heavy chain, cardiac protein;(source:Araport11)
AT1G09575	AT1G09575	calcium uniporter-like protein (DUF607);(source:Araport11)
AT1G09730	AT1G09730	Cysteine proteinases superfamily protein;(source:Araport11)
AT1G09750	AT1G09750	Eukaryotic aspartyl protease family protein;(source:Araport11)
AT1G09780	iPGAM1	Phosphoglycerate mutase, 2,3-bisphosphoglycerate-independent;(source:Araport11)
AT1G09815	POLD4	polymerase delta 4;(source:Araport11)
AT1G09932	AT1G09932	Phosphoglycerate mutase family protein;(source:Araport11)
AT1G09995	AT1G09995	DNA repair DEAD helicase RAD3/XP-D subfamily protein;(source:Araport11)
AT1G10040	AT1G10040	alpha/beta-Hydrolases superfamily protein;(source:Araport11)
AT1G10130	ECA3	endoplasmic reticulum-type calcium-transporting ATPase 3;(source:Araport11)
AT1G10180	AT1G10180	LOW protein: exocyst complex component-like protein;(source:Araport11)
AT1G10200	WLIM1	GATA type zinc finger transcription factor family protein;(source:Araport11)
AT1G10270	GRP23	glutamine-rich protein 23;(source:Araport11)
AT1G10340	AT1G10340	Ankyrin repeat family protein;(source:Araport11)
AT1G10585	AT1G10585	basic helix-loop-helix (bHLH) DNA-binding superfamily protein;(source:Araport11)
AT1G10652	AT1G10652	unknown protein; LOCATED IN: mitochondrion;(source:TAIR)
AT1G10670	ACLA-1	ATP-citrate lyase A-1;(source:Araport11)
AT1G10700	PRS3	phosphoribosyl pyrophosphate (PRPP) synthase 3;(source:Araport11)
AT1G10710	PHS1	poor homologous synapsis 1;(source:Araport11)
AT1G10760	SEX1	Pyruvate phosphate dikinase, PEP/pyruvate binding domain-containing protein;(source:Araport11)
AT1G10870	AGD4	ARF-GAP domain 4;(source:Araport11)
AT1G10880	AT1G10880	core-2/I-branching beta-1,6-n-acetylglucosaminyltransferase family protein;(source:Araport11)
AT1G11050	AT1G11050	Protein kinase superfamily protein;(source:Araport11)
AT1G11100	AT1G11100	SNF2 domain-containing protein / helicase domain-containing protein / zinc finger protein-like protein;(source:Araport11)
AT1G11160	AT1G11160	Transducin/WD40 repeat-like superfamily protein;(source:Araport11)
AT1G11300	AT1G11300	G-type lectin S-receptor-like Serine/Threonine-kinase;(source:Araport11)
AT1G11380	AT1G11380	PLAC8 family protein;(source:Araport11)
AT1G11440	AT1G11440	hypothetical protein;(source:Araport11)
AT1G11480	AT1G11480	eukaryotic translation initiation factor-like protein;(source:Araport11)
AT1G11580	PMEPCRA	methylesterase PCR A;(source:Araport11)
AT1G11670	AT1G11670	MATE efflux family protein;(source:Araport11)
AT1G11700	AT1G11700	senescence regulator (Protein of unknown function, DUF584);(source:Araport11)
AT1G11770	AT1G11770	FAD-binding Berberine family protein;(source:Araport11)
AT1G11785	AT1G11785	transmembrane protein;(source:Araport11)
AT1G12150	AT1G12150	weak chloroplast movement under blue light protein (DUF827);(source:Araport11)
AT1G12211	AT1G12211	hypothetical protein;(source:Araport11)
AT1G12240	ATBETAFRUCT4	Glycosyl hydrolases family 32 protein;(source:Araport11)
AT1G12244	AT1G12244	Polynucleotidyl transferase, ribonuclease H-like superfamily protein;(source:Araport11)
AT1G12250	AT1G12250	Pentapeptide repeat-containing protein;(source:Araport11)
AT1G12310	AT1G12310	Calcium-binding EF-hand family protein;(source:Araport11)
AT1G12360	KEU	Sec1/munc18-like (SM) proteins superfamily;(source:Araport11)
AT1G12665	AT1G12665	thionin-like protein;(source:Araport11)
AT1G12710	PP2-A12	phloem protein 2-A12;(source:Araport11)
AT1G12750	RBL6	RHOMBOID-like protein 6;(source:Araport11)
AT1G12960	AT1G12960	Ribosomal protein L18e/L15 superfamily protein;(source:Araport11)
AT1G13000	AT1G13000	transmembrane protein, putative (DUF707);(source:Araport11)
AT1G13200	AT1G13200	F-box and associated interaction domains-containing protein;(source:Araport11)
AT1G13280	AOC4	allene oxide cyclase 4;(source:Araport11)
AT1G13310	AT1G13310	Endosomal targeting BRO1-like domain-containing protein;(source:Araport11)
AT1G13320	PP2AA3	protein phosphatase 2A subunit A3;(source:Araport11)
AT1G13340	AT1G13340	Regulator of Vps4 activity in the MVB pathway protein;(source:Araport11)
AT1G13380	AT1G13380	sodium/hydrogen exchanger (DUF1218);(source:Araport11)
AT1G13490	AT1G13490	hypothetical protein (DUF1262);(source:Araport11)
AT1G13560	AAPT1	aminoalcoholphosphotransferase 1;(source:Araport11)
AT1G13580	LAG13	LAG1 longevity assurance-like protein;(source:Araport11)
AT1G13690	ATE1	ATPase E1;(source:Araport11)
AT1G13990	AT1G13990	plant/protein;(source:Araport11)
AT1G14000	VIK	VH1-interacting kinase;(source:Araport11)
AT1G14100	FUT8	fucosyltransferase 8;(source:Araport11)
AT1G14130	AT1G14130	2-oxoglutarate (2OG) and Fe(II)-dependent oxygenase superfamily protein;(source:Araport11)
AT1G14140	UCP3	Mitochondrial substrate carrier family protein;(source:Araport11)
AT1G14200	AT1G14200	RING/U-box superfamily protein;(source:Araport11)
AT1G14390	AT1G14390	Leucine-rich repeat protein kinase family protein;(source:Araport11)
AT1G14430	AT1G14430	glyoxal oxidase-related protein;(source:Araport11)
AT1G14530	THH1	tobamovirus multiplication-like protein (DUF1084);(source:Araport11)
AT1G14640	AT1G14640	SWAP (Suppressor-of-White-APricot)/surp domain-containing protein;(source:Araport11)
AT1G14685	BPC2	basic pentacysteine 2;(source:Araport11)
AT1G14690	MAP65-7	microtubule-associated protein 65-7;(source:Araport11)
AT1G14700	PAP3	purple acid phosphatase 3;(source:Araport11)
AT1G14780	AT1G14780	MAC/Perforin domain-containing protein;(source:Araport11)
AT1G14990	AT1G14990	transmembrane protein;(source:Araport11)
AT1G15060	AT1G15060	alpha/beta hydrolase family protein;(source:Araport11)
AT1G15110	PSS1	phosphatidyl serine synthase family protein;(source:Araport11)
AT1G15120	AT1G15120	Ubiquinol-cytochrome C reductase hinge protein;(source:Araport11)
AT1G15130	AT1G15130	Endosomal targeting BRO1-like domain-containing protein;(source:Araport11)
AT1G15165	AT1G15165	RING/FYVE/PHD zinc finger superfamily protein;(source:Araport11)
AT1G15190	AT1G15190	Fasciclin-like arabinogalactan family protein;(source:Araport11)
AT1G15215	SHH1	SAWADEE HOMEODOMAIN protein;(source:Araport11)
AT1G15220	CCMH	cytochrome c biogenesis protein family;(source:Araport11)
AT1G15250	AT1G15250	Zinc-binding ribosomal protein family protein;(source:Araport11)
AT1G15310	ATHSRP54A	signal recognition particle 54 kDa subunit;(source:Araport11)
AT1G15360	SHN1	Integrase-type DNA-binding superfamily protein;(source:Araport11)
AT1G15370	AT1G15370	SNARE-like superfamily protein;(source:Araport11)
AT1G15415	AT1G15415	late embryogenesis abundant-like protein;(source:Araport11)
AT1G15440	PWP2	periodic tryptophan protein 2;(source:Araport11)
AT1G15470	AT1G15470	Transducin/WD40 repeat-like superfamily protein;(source:Araport11)
AT1G15530	AT1G15530	Concanavalin A-like lectin protein kinase family protein;(source:Araport11)
AT1G15720	TRFL5	TRF-like 5;(source:Araport11)
AT1G15880	GOS11	golgi snare 11;(source:Araport11)
AT1G15900	AT1G15900	transmembrane protein;(source:Araport11)
AT1G16130	WAKL2	wall associated kinase-like 2;(source:Araport11)
AT1G16370	OCT6	organic cation/carnitine transporter 6;(source:Araport11)
AT1G16480	AT1G16480	Tetratricopeptide repeat (TPR)-like superfamily protein;(source:Araport11)
AT1G16500	AT1G16500	filamentous hemagglutinin transporter;(source:Araport11)
AT1G16610	SR45	arginine/serine-rich 45;(source:Araport11)
AT1G16770	AT1G16770	hypothetical protein;(source:Araport11)
AT1G16840	AT1G16840	hypothetical protein;(source:Araport11)
AT1G16910	LSH8	LIGHT-DEPENDENT SHORT HYPOCOTYLS-like protein (DUF640);(source:Araport11)
AT1G17010	AT1G17010	2-oxoglutarate (2OG) and Fe(II)-dependent oxygenase superfamily protein;(source:Araport11)
AT1G17080	AT1G17080	Ribosomal protein L18ae family;(source:Araport11)
AT1G17140	ICR1	interactor of constitutive active rops 1;(source:Araport11)
AT1G17145	AT1G17145	RING/U-box superfamily protein;(source:Araport11)
AT1G17147	AT1G17147	VQ motif-containing protein;(source:Araport11)
AT1G17280	UBC34	ubiquitin-conjugating enzyme 34;(source:Araport11)
AT1G17340	AT1G17340	Phosphoinositide phosphatase family protein;(source:Araport11)
AT1G17420	LOX3	lipoxygenase 3;(source:Araport11)
AT1G17450	AT1G17450	B-block binding subunit of TFIIIC;(source:Araport11)
AT1G17470	DRG1	developmentally regulated G-protein 1;(source:Araport11)
AT1G17480	IQD7	IQ-domain 7;(source:Araport11)
AT1G17510	AT1G17510	hypothetical protein;(source:Araport11)
AT1G17590	NF-YA8	nuclear factor Y, subunit A8;(source:Araport11)
AT1G17600	AT1G17600	Disease resistance protein (TIR-NBS-LRR class) family;(source:Araport11)
AT1G17620	AT1G17620	Late embryogenesis abundant (LEA) hydroxyproline-rich glycoprotein family;(source:Araport11)
AT1G17960	AT1G17960	Threonyl-tRNA synthetase;(source:Araport11)
AT1G18140	LAC1	laccase 1;(source:Araport11)
AT1G18250	ATLP-1	Pathogenesis-related thaumatin superfamily protein;(source:Araport11)
AT1G18560	AT1G18560	BED zinc finger and hAT dimerization domain-containing protein;(source:Araport11)
AT1G18610	AT1G18610	Galactose oxidase/kelch repeat superfamily protein;(source:Araport11)
AT1G18773	AT1G18773	acyl thioesterase-like protein;(source:Araport11)
AT1G18835	MIF3	mini zinc finger;(source:Araport11)
AT1G19020	AT1G19020	CDP-diacylglycerol-glycerol-3-phosphate 3-phosphatidyltransferase;(source:Araport11)
AT1G19140	AT1G19140	ubiquinone biosynthesis COQ9-like protein;(source:Araport11)
AT1G19210	AT1G19210	Integrase-type DNA-binding superfamily protein;(source:Araport11)
AT1G19380	AT1G19380	sugar, putative (DUF1195);(source:Araport11)
AT1G19430	AT1G19430	S-adenosyl-L-methionine-dependent methyltransferases superfamily protein;(source:Araport11)
AT1G19470	AT1G19470	Galactose oxidase/kelch repeat superfamily protein;(source:Araport11)
AT1G19540	AT1G19540	NmrA-like negative transcriptional regulator family protein;(source:Araport11)
AT1G19550	AT1G19550	Glutathione S-transferase family protein;(source:Araport11)
AT1G19630	CYP722A1	cytochrome P450, family 722, subfamily A, polypeptide 1;(source:Araport11)
AT1G19720	AT1G19720	Pentatricopeptide repeat (PPR-like) superfamily protein;(source:Araport11)
AT1G19770	PUP14	purine permease 14;(source:Araport11)
AT1G19790	SRS7	SHI-related sequence 7;(source:Araport11)
AT1G19920	APS2	Pseudouridine synthase/archaeosine transglycosylase-like family protein;(source:Araport11)
AT1G19950	HVA22H	HVA22-like protein H (ATHVA22H);(source:Araport11)
AT1G20010	TUB5	tubulin beta-5 chain;(source:Araport11)
AT1G20300	AT1G20300	Pentatricopeptide repeat (PPR) superfamily protein;(source:Araport11)
AT1G20290	AT1G20290	SWI-SNF-related chromatin binding protein;(source:Araport11)
AT1G20310	AT1G20310	syringolide-induced protein;(source:Araport11)
AT1G20340	DRT112	Cupredoxin superfamily protein;(source:Araport11)
AT1G20410	AT1G20410	Pseudouridine synthase family protein;(source:Araport11)
AT1G20480	AT1G20480	AMP-dependent synthetase and ligase family protein;(source:Araport11)
AT1G20510	OPCL1	OPC-8:0 CoA ligase1;(source:Araport11)
AT1G20520	AT1G20520	DUF241 domain protein, putative (DUF241);(source:Araport11)
AT1G20880	AT1G20880	RNA-binding (RRM/RBD/RNP motifs) family protein;(source:Araport11)
AT1G20900	ESC	Putative AT-hook DNA-binding family protein;(source:Araport11)
AT1G21070	AT1G21070	Nucleotide-sugar transporter family protein;(source:Araport11)
AT1G21100	IGMT1	O-methyltransferase family protein;(source:Araport11)
AT1G21270	WAK2	wall-associated kinase 2;(source:Araport11)
AT1G21280	AT1G21280	Copia-like polyprotein/retrotransposon;(source:Araport11)
AT1G21370	AT1G21370	transmembrane protein;(source:Araport11)
AT1G21430	YUC11	Flavin-binding monooxygenase family protein;(source:Araport11)
AT1G21500	AT1G21500	hypothetical protein;(source:Araport11)
AT1G21528	AT1G21528	hypothetical protein;(source:Araport11)
AT1G21620	PUM20	pumilio 20;(source:Araport11)
AT1G21640	NADK2	NAD kinase 2;(source:Araport11)
AT1G21650	SECA2	Preprotein translocase SecA family protein;(source:Araport11)
AT1G21770	AT1G21770	Acyl-CoA N-acyltransferases (NAT) superfamily protein;(source:Araport11)
AT1G21850	sks8	SKU5 similar 8;(source:Araport11)
AT1G22200	AT1G22200	Endoplasmic reticulum vesicle transporter protein;(source:Araport11)
AT1G22230	AT1G22230	nucleolar GTP-binding protein;(source:Araport11)
AT1G22260	ZYP1a	Myosin heavy chain-related protein;(source:Araport11)
AT1G22460	AT1G22460	O-fucosyltransferase family protein;(source:Araport11)
AT1G22550	AT1G22550	Major facilitator superfamily protein;(source:Araport11)
AT1G22600	AT1G22600	Late embryogenesis abundant protein (LEA) family protein;(source:Araport11)
AT1G22680	AT1G22680	hypothetical protein;(source:Araport11)
AT1G22710	SUC2	sucrose-proton symporter 2;(source:Araport11)
AT1G22750	AT1G22750	transmembrane protein;(source:Araport11)
AT1G22900	AT1G22900	Disease resistance-responsive (dirigent-like protein) family protein;(source:Araport11)
AT1G23040	AT1G23040	hydroxyproline-rich glycoprotein family protein;(source:Araport11)
AT1G23170	AT1G23170	transmembrane protein (Protein of unknown function DUF2359, transmembrane);(source:Araport11)
AT1G23200	AT1G23200	Plant invertase/pectin methylesterase inhibitor superfamily;(source:Araport11)
AT1G23550	SRO2	similar to RCD one 2;(source:Araport11)
AT1G23724	AT1G23724	unknown protein
AT1G23830	AT1G23830	transmembrane protein;(source:Araport11)
AT1G23950	AT1G23950	hypothetical protein (DUF626);(source:Araport11)
AT1G24260	SEP3	K-box region and MADS-box transcription factor family protein;(source:Araport11)
AT1G24320	AT1G24320	Six-hairpin glycosidases superfamily protein;(source:Araport11)
AT1G24650	AT1G24650	Leucine-rich repeat protein kinase family protein;(source:Araport11)
AT1G25260	AT1G25260	Ribosomal protein L10 family protein;(source:Araport11)
AT1G25450	KCS5	3-ketoacyl-CoA synthase 5;(source:Araport11)
AT1G26230	Cpn60beta4	TCP-1/cpn60 chaperonin family protein;(source:Araport11)
AT1G26340	CB5-A	cytochrome B5 isoform A;(source:Araport11)
AT1G26550	AT1G26550	FKBP-like peptidyl-prolyl cis-trans isomerase family protein;(source:Araport11)
AT1G26560	BGLU40	beta glucosidase 40;(source:Araport11)
AT1G26762	AT1G26762	transmembrane protein;(source:Araport11)
AT1G26773	AT1G26773	hypothetical protein;(source:Araport11)
AT1G26900	AT1G26900	Pentatricopeptide repeat (PPR) superfamily protein;(source:Araport11)
AT1G26921	AT1G26921	hypothetical protein;(source:Araport11)
AT1G26945	KDR	basic helix-loop-helix (bHLH) DNA-binding superfamily protein;(source:Araport11)
AT1G27120	AT1G27120	Galactosyltransferase family protein;(source:Araport11)
AT1G27170	AT1G27170	transmembrane receptors / ATP binding protein;(source:Araport11)
AT1G27210	AT1G27210	ARM repeat superfamily protein;(source:Araport11)
AT1G27350	AT1G27350	Ribosome associated membrane protein RAMP4;(source:Araport11)
AT1G27690	AT1G27690	lipase, putative (DUF620);(source:Araport11)
AT1G27710	AT1G27710	Glycine-rich protein family;(source:Araport11)
AT1G27890	AT1G27890	Polynucleotidyl transferase, ribonuclease H-like superfamily protein;(source:Araport11)
AT1G27950	LTPG1	glycosylphosphatidylinositol-anchored lipid protein transfer 1;(source:Araport11)
AT1G27970	NTF2B	nuclear transport factor 2B;(source:Araport11)
AT1G28180	AT1G28180	DEAD-box ATP-dependent RNA helicase-like protein;(source:Araport11)
AT1G28240	AT1G28240	strawberry notch protein (DUF616);(source:Araport11)
AT1G28330	DYL1	dormancy-associated protein-like 1;(source:Araport11)
AT1G28690	AT1G28690	Tetratricopeptide repeat (TPR)-like superfamily protein;(source:Araport11)
AT1G29170	WAVE2	SCAR family protein;(source:Araport11)
AT1G29230	CIPK18	CBL-interacting protein kinase 18;(source:Araport11)
AT1G29355	AT1G29355	hypothetical protein;(source:Araport11)
AT1G29690	CAD1	MAC/Perforin domain-containing protein;(source:Araport11)
AT1G29750	RKF1	receptor-like kinase in flowers 1;(source:Araport11)
AT1G29790	AT1G29790	S-adenosyl-L-methionine-dependent methyltransferases superfamily protein;(source:Araport11)
AT1G30000	MNS3	alpha-mannosidase 3;(source:Araport11)
AT1G30016	AT1G30016	unknown protein
AT1G30070	AT1G30070	SGS domain-containing protein;(source:Araport11)
AT1G30100	NCED5	nine-cis-epoxycarotenoid dioxygenase 5;(source:Araport11)
AT1G30130	AT1G30130	DUF1365 family protein;(source:Araport11)
AT1G30190	AT1G30190	cotton fiber protein;(source:Araport11)
AT1G30350	AT1G30350	Pectin lyase-like superfamily protein;(source:Araport11)
AT1G30380	PSAK	photosystem I subunit K;(source:Araport11)
AT1G30475	AT1G30475	hypothetical protein;(source:Araport11)
AT1G30515	AT1G30515	GATA zinc finger protein;(source:Araport11)
AT1G30755	AT1G30755	elongation factor G, putative (DUF668);(source:Araport11)
AT1G31220	AT1G31220	Formyl transferase;(source:Araport11)
AT1G31250	AT1G31250	proline-rich family protein;(source:Araport11)
AT1G31320	LBD4	LOB domain-containing protein 4;(source:Araport11)
AT1G31350	KUF1	KAR-UP F-box 1;(source:Araport11)
AT1G31760	AT1G31760	SWIB/MDM2 domain superfamily protein;(source:Araport11)
AT1G31814	FRL2	FRIGIDA like 2;(source:Araport11)
AT1G32120	AT1G32120	serine/threonine-protein phosphatase 7 long form-like protein;(source:Araport11)
AT1G32150	bZIP68	basic region/leucine zipper transcription factor 68;(source:Araport11)
AT1G32350	AOX1D	alternative oxidase 1D;(source:Araport11)
AT1G32440	PKp3	plastidial pyruvate kinase 3;(source:Araport11)
AT1G32460	AT1G32460	hypothetical protein;(source:Araport11)
AT1G32740	AT1G32740	SBP (S-ribonuclease binding protein) family protein;(source:Araport11)
AT1G32750	HAF01	HAC13 protein (HAC13);(source:Araport11)
AT1G32880	AT1G32880	ARM repeat superfamily protein;(source:Araport11)
AT1G33780	AT1G33780	electron transporter, putative (DUF179);(source:Araport11)
AT1G33860	AT1G33860	hypothetical protein;(source:Araport11)
AT1G34260	FAB1D	FORMS APLOID AND BINUCLEATE CELLS 1A;(source:Araport11)
AT1G34300	AT1G34300	lectin protein kinase family protein;(source:Araport11)
AT1G34570	AT1G34570	Essential protein Yae1, N-terminal;(source:Araport11)
AT1G35467	RALFL5	RALF-like 5;(source:Araport11)
AT1G36070	AT1G36070	Transducin/WD40 repeat-like superfamily protein;(source:Araport11)
AT1G36370	SHM7	serine hydroxymethyltransferase 7;(source:Araport11)
AT1G43710	EMB1075	Pyridoxal phosphate (PLP)-dependent transferases superfamily protein;(source:Araport11)
AT1G43890	RAB18	RAB GTPASE HOMOLOG B18;(source:Araport11)
AT1G44000	AT1G44000	STAY-GREEN-like protein;(source:Araport11)
AT1G44080	AT1G44080	F-box SKIP23-like protein (DUF295);(source:Araport11)
AT1G44170	ALDH3H1	aldehyde dehydrogenase 3H1;(source:Araport11)
AT1G44575	NPQ4	Chlorophyll A-B binding family protein;(source:Araport11)
AT1G44770	AT1G44770	elongation factor;(source:Araport11)
AT1G44790	AT1G44790	ChaC-like family protein;(source:Araport11)
AT1G45688	AT1G45688	transmembrane protein;(source:Araport11)
AT1G47200	WPP2	WPP domain protein 2;(source:Araport11)
AT1G47578	AT1G47578	Biotin/lipoate A/B protein ligase family;(source:Araport11)
AT1G47710	SERPIN1	Serine protease inhibitor (SERPIN) family protein;(source:Araport11)
AT1G47813	AT1G47813	hypothetical protein;(source:Araport11)
AT1G48090	AT1G48090	calcium-dependent lipid-binding family protein;(source:Araport11)
AT1G48370	YSL8	YELLOW STRIPE like 8;(source:Araport11)
AT1G48590	AT1G48590	Calcium-dependent lipid-binding (CaLB domain) family protein;(source:Araport11)
AT1G48620	HON5	high mobility group A5;(source:Araport11)
AT1G48940	ENODL6	early nodulin-like protein 6;(source:Araport11)
AT1G49010	AT1G49010	Duplicated homeodomain-like superfamily protein;(source:Araport11)
AT1G49040	SCD1	stomatal cytokinesis defective / SCD1 protein (SCD1);(source:Araport11)
AT1G49290	AT1G49290	Rho guanine nucleotide exchange factor;(source:Araport11)
AT1G49830	AT1G49830	basic helix-loop-helix (bHLH) DNA-binding superfamily protein;(source:Araport11)
AT1G49840	AT1G49840	glutamyl-tRNA (Gln) amidotransferase subunit A (DUF620);(source:Araport11)
AT1G49900	AT1G49900	C2H2 type zinc finger transcription factor family;(source:Araport11)
AT1G49950	TRB1	telomere repeat binding factor 1;(source:Araport11)
AT1G50090	BCAT7	D-aminoacid aminotransferase-like PLP-dependent enzymes superfamily protein;(source:Araport11)
AT1G50430	DWF5	Ergosterol biosynthesis ERG4/ERG24 family;(source:Araport11)
AT1G50630	AT1G50630	extracellular ligand-gated ion channel protein (DUF3537);(source:Araport11)
AT1G50740	AT1G50740	Transmembrane proteins 14C;(source:Araport11)
AT1G50820	AT1G50820	aminotransferase-like, mobile domain protein;(source:Araport11)
AT1G51080	AT1G51080	golgin family A protein;(source:Araport11)
AT1G51170	UCN	Protein kinase superfamily protein;(source:Araport11)
AT1G51270	AT1G51270	vesicle-associated protein 1-4;(source:Araport11)
AT1G51300	AT1G51300	alpha/beta-Hydrolases superfamily protein;(source:Araport11)
AT1G51390	NFU5	NFU domain protein 5;(source:Araport11)
AT1G51500	ABCG12	ABC-2 type transporter family protein;(source:Araport11)
AT1G51760	IAR3	peptidase M20/M25/M40 family protein;(source:Araport11)
AT1G51965	ABO5	ABA Overly-Sensitive 5;(source:Araport11)
AT1G51980	AT1G51980	Insulinase (Peptidase family M16) protein;(source:Araport11)
AT1G52000	AT1G52000	Mannose-binding lectin superfamily protein;(source:Araport11)
AT1G52200	AT1G52200	PLAC8 family protein;(source:Araport11)
AT1G52280	RABG3d	RAB GTPase homolog G3D;(source:Araport11)
AT1G52290	PERK15	Protein kinase superfamily protein;(source:Araport11)
AT1G52430	AT1G52430	Ubiquitin carboxyl-terminal hydrolase-related protein;(source:Araport11)
AT1G52450	AT1G52450	Ubiquitin carboxyl-terminal hydrolase-related protein;(source:Araport11)
AT1G52630	AT1G52630	O-fucosyltransferase family protein;(source:Araport11)
AT1G52900	AT1G52900	Toll-Interleukin-Resistance (TIR) domain family protein;(source:Araport11)
AT1G53025	AT1G53025	Ubiquitin-conjugating enzyme family protein;(source:Araport11)
AT1G53050	AT1G53050	Protein kinase superfamily protein;(source:Araport11)
AT1G53190	AT1G53190	RING/U-box superfamily protein;(source:Araport11)
AT1G53300	TTL1	tetratricopetide-repeat thioredoxin-like 1;(source:Araport11)
AT1G53320	TLP7	tubby like protein 7;(source:Araport11)
AT1G53325	AT1G53325	F-box associated ubiquitination effector family protein;(source:Araport11)
AT1G53350	AT1G53350	Disease resistance protein (CC-NBS-LRR class) family;(source:Araport11)
AT1G53400	AT1G53400	Ubiquitin domain-containing protein;(source:Araport11)
AT1G53430	AT1G53430	Leucine-rich repeat transmembrane protein kinase;(source:Araport11)
AT1G53540	AT1G53540	HSP20-like chaperones superfamily protein;(source:Araport11)
AT1G53590	NTMC2T6.1	Calcium-dependent lipid-binding (CaLB domain) family protein;(source:Araport11)
AT1G53705	AT1G53705	putative aminoacyl-tRNA ligase;(source:Araport11)
AT1G53990	GLIP3	GDSL-motif lipase 3;(source:Araport11)
AT1G54217	AT1G54217	Ribosomal protein L18ae family;(source:Araport11)
AT1G54410	AT1G54410	dehydrin family protein;(source:Araport11)
AT1G54440	AT1G54440	Polynucleotidyl transferase, ribonuclease H fold protein with HRDC domain-containing protein;(source:Araport11)
AT1G54710	ATG18H	autophagy 18h-like protein;(source:Araport11)
AT1G55390	AT1G55390	Cysteine/Histidine-rich C1 domain family protein;(source:Araport11)
AT1G55570	sks12	SKU5 similar 12;(source:Araport11)
AT1G55580	LAS	GRAS family transcription factor;(source:Araport11)
AT1G55620	CLC-F	chloride channel F;(source:Araport11)
AT1G55690	AT1G55690	Sec14p-like phosphatidylinositol transfer family protein;(source:Araport11)
AT1G55730	CAX5	cation exchanger 5;(source:Araport11)
AT1G55820	AT1G55820	lysine-specific demethylase, putative (DUF1296);(source:Araport11)
AT1G56090	AT1G56090	Tetratricopeptide repeat (TPR)-like superfamily protein;(source:Araport11)
AT1G56140	AT1G56140	Leucine-rich repeat transmembrane protein kinase;(source:Araport11)
AT1G56200	EMB1303	embryo defective 1303;(source:Araport11)
AT1G56250	PP2-B14	phloem protein 2-B14;(source:Araport11)
AT1G56300	AT1G56300	Chaperone DnaJ-domain superfamily protein;(source:Araport11)
AT1G56660	AT1G56660	MAEBL domain protein;(source:Araport11)
AT1G57600	AT1G57600	MBOAT (membrane bound O-acyl transferase) family protein;(source:Araport11)
AT1G57750	CYP96A15	cytochrome P450, family 96, subfamily A, polypeptide 15;(source:Araport11)
AT1G57820	VIM1	Zinc finger (C3HC4-type RING finger) family protein;(source:Araport11)
AT1G58030	CAT2	cationic amino acid transporter 2;(source:Araport11)
AT1G58160	JAX1	jacalin lectin-like protein;(source:Araport11)
AT1G58200	MSL3	MSCS-like 3;(source:Araport11)
AT1G58270	ZW9	TRAF-like family protein;(source:Araport11)
AT1G59670	GSTU15	glutathione S-transferase TAU 15;(source:Araport11)
AT1G59750	ARF1	auxin response factor 1;(source:Araport11)
AT1G59940	ARR3	response regulator 3;(source:Araport11)
AT1G60340	AT1G60340	NAC (No Apical Meristem) domain transcriptional regulator superfamily protein;(source:Araport11)
AT1G60730	AT1G60730	NAD(P)-linked oxidoreductase superfamily protein;(source:Araport11)
AT1G60940	SNRK2.10	SNF1-related protein kinase 2.10;(source:Araport11)
AT1G61130	SCPL32	serine carboxypeptidase-like 32;(source:Araport11)
AT1G61215	BRD4	bromodomain 4;(source:Araport11)
AT1G61230	AT1G61230	Mannose-binding lectin superfamily protein;(source:Araport11)
AT1G61360	AT1G61360	S-locus lectin protein kinase family protein;(source:Araport11)
AT1G61370	AT1G61370	S-locus lectin protein kinase family protein;(source:Araport11)
AT1G61400	AT1G61400	S-locus lectin protein kinase family protein;(source:Araport11)
AT1G61450	AT1G61450	CAP-gly domain linker;(source:Araport11)
AT1G61610	AT1G61610	S-locus lectin protein kinase family protein;(source:Araport11)
AT1G61620	AT1G61620	phosphoinositide binding protein;(source:Araport11)
AT1G61640	AT1G61640	Protein kinase superfamily protein;(source:Araport11)
AT1G61670	AT1G61670	Lung seven transmembrane receptor family protein;(source:Araport11)
AT1G61740	AT1G61740	Sulfite exporter TauE/SafE family protein;(source:Araport11)
AT1G61890	AT1G61890	MATE efflux family protein;(source:Araport11)
AT1G62350	AT1G62350	Pentatricopeptide repeat (PPR) superfamily protein;(source:Araport11)
AT1G62370	AT1G62370	RING/U-box superfamily protein;(source:Araport11)
AT1G62390	Phox2	Octicosapeptide/Phox/Bem1p (PB1) domain-containing protein / tetratricopeptide repeat (TPR)-containing protein;(source:Araport11)
AT1G62422	AT1G62422	hypothetical protein;(source:Araport11)
AT1G62520	AT1G62520	sulfated surface-like glycoprotein;(source:Araport11)
AT1G62863	AT1G62863	pseudogene of pentatricopeptide (PPR) repeat-containing protein
AT1G63340	AT1G63340	Flavin-containing monooxygenase family protein;(source:Araport11)
AT1G63410	AT1G63410	LURP-one-like protein (DUF567);(source:Araport11)
AT1G63460	GPX8	glutathione peroxidase 8;(source:Araport11)
AT1G63640	AT1G63640	P-loop nucleoside triphosphate hydrolases superfamily protein with CH (Calponin Homology) domain-containing protein;(source:Araport11)
AT1G63700	YDA	Protein kinase superfamily protein;(source:Araport11)
AT1G63820	AT1G63820	CCT motif family protein;(source:Araport11)
AT1G63930	ROH1	from the Czech roh meaning corner;(source:Araport11)
AT1G63940	MDAR6	monodehydroascorbate reductase 6;(source:Araport11)
AT1G63950	AT1G63950	Heavy metal transport/detoxification superfamily protein;(source:Araport11)
AT1G63990	SPO11-2	sporulation 11-2;(source:Araport11)
AT1G64190	AT1G64190	6-phosphogluconate dehydrogenase family protein;(source:Araport11)
AT1G64220	TOM7-2	translocase of outer membrane 7 kDa subunit 2;(source:Araport11)
AT1G64280	NPR1	regulatory protein (NPR1);(source:Araport11)
AT1G64450	AT1G64450	Glycine-rich protein family;(source:Araport11)
AT1G64583	AT1G64583	Tetratricopeptide repeat (TPR)-like superfamily protein;(source:Araport11)
AT1G64628	CPuORF57	conserved upstream opening reading frame relative to major ORF AT1G64630.1;(Source:TAIR)
AT1G64720	CP5	Polyketide cyclase/dehydrase and lipid transport superfamily protein;(source:Araport11)
AT1G64950	CYP89A5	cytochrome P450, family 89, subfamily A, polypeptide 5;(source:Araport11)
AT1G65130	AT1G65130	Ubiquitin carboxyl-terminal hydrolase-related protein;(source:Araport11)
AT1G65440	GTB1	global transcription factor group B1;(source:Araport11)
AT1G65470	FAS1	chromatin assembly factor-1 (FASCIATA1) (FAS1);(source:Araport11)
AT1G65481	AT1G65481	transmembrane protein;(source:Araport11)
AT1G65486	AT1G65486	transmembrane protein;(source:Araport11)
AT1G65700	LSM8	Small nuclear ribonucleoprotein family protein;(source:Araport11)
AT1G65720	AT1G65720	transmembrane protein;(source:Araport11)
AT1G65740	UCL1	ascorbic acid mannose pathway regulator (DUF295);(source:Araport11)
AT1G65800	RK2	receptor kinase 2;(source:Araport11)
AT1G65840	PAO4	polyamine oxidase 4;(source:Araport11)
AT1G65860	FMO GS-OX1	flavin-monooxygenase glucosinolate S-oxygenase 1;(source:Araport11)
AT1G65910	NAC028	NAC domain containing protein 28;(source:Araport11)
AT1G65920	AT1G65920	Regulator of chromosome condensation (RCC1) family with FYVE zinc finger domain-containing protein;(source:Araport11)
AT1G65950	AT1G65950	Protein kinase superfamily protein;(source:Araport11)
AT1G66080	AT1G66080	hikeshi-like protein;(source:Araport11)
AT1G66340	ETR1	Signal transduction histidine kinase, hybrid-type, ethylene sensor;(source:Araport11)
AT1G66370	MYB113	myb domain protein 113;(source:Araport11)
AT1G66390	MYB90	myb domain protein 90;(source:Araport11)
AT1G66530	AT1G66530	Arginyl-tRNA synthetase, class Ic;(source:Araport11)
AT1G66553	AT1G66553	unknown protein
AT1G66740	SGA2	ASF1 like histone chaperone;(source:Araport11)
AT1G66940	AT1G66940	kinase-like protein;(source:Araport11)
AT1G67000	AT1G67000	Protein kinase superfamily protein;(source:Araport11)
AT1G67080	ABA4	abscisic acid (aba)-deficient 4;(source:Araport11)
AT1G67100	LBD40	LOB domain-containing protein 40;(source:Araport11)
AT1G67140	SWEETIE	HEAT repeat-containing protein;(source:Araport11)
AT1G67230	LINC1	little nuclei1;(source:Araport11)
AT1G67300	AT1G67300	Major facilitator superfamily protein;(source:Araport11)
AT1G67330	AT1G67330	glucuronoxylan 4-O-methyltransferase-like protein (DUF579);(source:Araport11)
AT1G67410	AT1G67410	Exostosin family protein;(source:Araport11)
AT1G67520	AT1G67520	lectin protein kinase family protein;(source:Araport11)
AT1G67540	AT1G67540	transmembrane protein;(source:Araport11)
AT1G67570	AT1G67570	zinc finger CONSTANS-like protein (DUF3537);(source:Araport11)
AT1G67630	POLA2	DNA polymerase alpha 2;(source:Araport11)
AT1G67650	AT1G67650	SRP72 RNA-binding domain-containing protein;(source:Araport11)
AT1G67970	HSFA8	heat shock transcription factor A8;(source:Araport11)
AT1G68100	IAR1	ZIP metal ion transporter family;(source:Araport11)
AT1G68110	AT1G68110	ENTH/ANTH/VHS superfamily protein;(source:Araport11)
AT1G68140	AT1G68140	zinc finger/BTB domain protein, putative (DUF1644);(source:Araport11)
AT1G68250	AT1G68250	hypothetical protein;(source:Araport11)
AT1G68260	AT1G68260	Thioesterase superfamily protein;(source:Araport11)
AT1G68390	AT1G68390	Core-2/I-branching beta-1,6-N-acetylglucosaminyltransferase family protein;(source:Araport11)
AT1G68540	TKPR2	NAD(P)-binding Rossmann-fold superfamily protein;(source:Araport11)
AT1G68550	CRF10	Integrase-type DNA-binding superfamily protein;(source:Araport11)
AT1G68710	AT1G68710	ATPase E1-E2 type family protein / haloacid dehalogenase-like hydrolase family protein;(source:Araport11)
AT1G68750	PPC4	phosphoenolpyruvate carboxylase 4;(source:Araport11)
AT1G68930	AT1G68930	pentatricopeptide (PPR) repeat-containing protein;(source:Araport11)
AT1G69060	AT1G69060	Chaperone DnaJ-domain superfamily protein;(source:Araport11)
AT1G69240	MES15	methyl esterase 15;(source:Araport11)
AT1G69350	AT1G69350	Tetratricopeptide repeat (TPR)-like superfamily protein;(source:Araport11)
AT1G69460	AT1G69460	emp24/gp25L/p24 family/GOLD family protein;(source:Araport11)
AT1G69630	AT1G69630	F-box/RNI-like superfamily protein;(source:Araport11)
AT1G69690	TCP15	TCP family transcription factor;(source:Araport11)
AT1G69730	AT1G69730	Wall-associated kinase family protein;(source:Araport11)
AT1G69770	CMT3	chromomethylase 3;(source:Araport11)
AT1G69810	WRKY36	WRKY DNA-binding protein 36;(source:Araport11)
AT1G69850	NRT1:2	nitrate transporter 1:2;(source:Araport11)
AT1G69890	AT1G69890	actin cross-linking protein (DUF569);(source:Araport11)
AT1G69900	AT1G69900	Actin cross-linking protein;(source:Araport11)
AT1G69910	AT1G69910	Protein kinase superfamily protein;(source:Araport11)
AT1G69930	GSTU11	glutathione S-transferase TAU 11;(source:Araport11)
AT1G70020	AT1G70020	transmembrane protein, putative (DUF1163);(source:Araport11)
AT1G70130	AT1G70130	Concanavalin A-like lectin protein kinase family protein;(source:Araport11)
AT1G70270	AT1G70270	transcription factor;(source:Araport11)
AT1G70330	ENT1	equilibrative nucleotide transporter 1;(source:Araport11)
AT1G70390	AT1G70390	F-box and associated interaction domains-containing protein;(source:Araport11)
AT1G70430	AT1G70430	Protein kinase superfamily protein;(source:Araport11)
AT1G70570	AT1G70570	anthranilate phosphoribosyltransferase;(source:Araport11)
AT1G70620	AT1G70620	cyclin-like protein;(source:Araport11)
AT1G70690	HWI1	Receptor-like protein kinase-related family protein;(source:Araport11)
AT1G70710	GH9B1	glycosyl hydrolase 9B1;(source:Araport11)
AT1G70760	NdhL	inorganic carbon transport protein-like protein;(source:Araport11)
AT1G70810	AT1G70810	Calcium-dependent lipid-binding (CaLB domain) family protein;(source:Araport11)
AT1G70895	CLE17	CLAVATA3/ESR-RELATED 17;(source:Araport11)
AT1G71015	AT1G71015	plastid movement impaired protein;(source:Araport11)
AT1G71150	AT1G71150	cyclin-D1-binding protein;(source:Araport11)
AT1G71170	AT1G71170	6-phosphogluconate dehydrogenase family protein;(source:Araport11)
AT1G71210	AT1G71210	Pentatricopeptide repeat (PPR) superfamily protein;(source:Araport11)
AT1G71230	CSN5B	COP9-signalosome 5B;(source:Araport11)
AT1G71370	AT1G71370	DEA(D/H)-box RNA helicase family protein;(source:Araport11)
AT1G71440	PFI	tubulin folding cofactor E / Pfifferling (PFI);(source:Araport11)
AT1G71460	AT1G71460	Pentatricopeptide repeat (PPR-like) superfamily protein;(source:Araport11)
AT1G71520	AT1G71520	Integrase-type DNA-binding superfamily protein;(source:Araport11)
AT1G71680	AT1G71680	Transmembrane amino acid transporter family protein;(source:Araport11)
AT1G71780	AT1G71780	WD repeat protein;(source:Araport11)
AT1G71840	AT1G71840	transducin family protein / WD-40 repeat family protein;(source:Araport11)
AT1G71850	AT1G71850	Ubiquitin carboxyl-terminal hydrolase family protein;(source:Araport11)
AT1G71866	AT1G71866	EPIDERMAL PATTERNING FACTOR-like protein;(source:Araport11)
AT1G71960	ABCG25	ATP-binding casette family G25;(source:Araport11)
AT1G71970	AT1G71970	hypothetical protein;(source:Araport11)
AT1G72060	AT1G72060	serine-type endopeptidase inhibitor;(source:Araport11)
AT1G72120	AT1G72120	Major facilitator superfamily protein;(source:Araport11)
AT1G72175	AT1G72175	E3 ubiquitin-protein ligase RNF170-like protein (DUF 1232);(source:Araport11)
AT1G72250	AT1G72250	Di-glucose binding protein with Kinesin motor domain-containing protein;(source:Araport11)
AT1G72290	AT1G72290	Kunitz family trypsin and protease inhibitor protein;(source:Araport11)
AT1G72410	AT1G72410	COP1-interacting protein-like protein;(source:Araport11)
AT1G72480	AT1G72480	Lung seven transmembrane receptor family protein;(source:Araport11)
AT1G72740	AT1G72740	Homeodomain-like/winged-helix DNA-binding family protein;(source:Araport11)
AT1G72990	BGAL17	beta-galactosidase 17;(source:Araport11)
AT1G73020	AT1G73020	anoctamin-like protein;(source:Araport11)
AT1G73080	PEPR1	PEP1 receptor 1;(source:Araport11)
AT1G73150	GTE3	global transcription factor group E3;(source:Araport11)
AT1G73370	SUS6	sucrose synthase 6;(source:Araport11)
AT1G73400	AT1G73400	Pentatricopeptide repeat (PPR) superfamily protein;(source:Araport11)
AT1G73490	AT1G73490	RNA-binding (RRM/RBD/RNP motifs) family protein;(source:Araport11)
AT1G73540	NUDT21	nudix hydrolase homolog 21;(source:Araport11)
AT1G73640	RABA6a	RAB GTPase homolog A6A;(source:Araport11)
AT1G73700	AT1G73700	MATE efflux family protein;(source:Araport11)
AT1G73810	AT1G73810	Core-2/I-branching beta-1,6-N-acetylglucosaminyltransferase family protein;(source:Araport11)
AT1G73830	BEE3	BR enhanced expression 3;(source:Araport11)
AT1G73840	ESP1	hydroxyproline-rich glycoprotein family protein;(source:Araport11)
AT1G73960	TAF2	TBP-associated factor 2;(source:Araport11)
AT1G74100	SOT16	sulfotransferase 16;(source:Araport11)
AT1G74120	AT1G74120	Mitochondrial transcription termination factor family protein;(source:Araport11)
AT1G74180	RLP14	receptor like protein 14;(source:Araport11)
AT1G74500	BS1	activation-tagged BRI1(brassinosteroid-insensitive 1)-suppressor 1;(source:Araport11)
AT1G74530	AT1G74530	transmembrane protein;(source:Araport11)
AT1G74740	CPK30	calcium-dependent protein kinase 30;(source:Araport11)
AT1G74870	AT1G74870	RING/U-box superfamily protein;(source:Araport11)
AT1G75000	AT1G75000	GNS1/SUR4 membrane protein family;(source:Araport11)
AT1G75100	JAC1	J-domain protein required for chloroplast accumulation response 1;(source:Araport11)
AT1G75270	DHAR2	dehydroascorbate reductase 2;(source:Araport11)
AT1G75360	AT1G75360	transmembrane protein;(source:Araport11)
AT1G75390	bZIP44	basic leucine-zipper 44;(source:Araport11)
AT1G75400	AT1G75400	RING/U-box superfamily protein;(source:Araport11)
AT1G75520	SRS5	SHI-related sequence 5;(source:Araport11)
AT1G75540	BBX21	salt tolerance homolog2;(source:Araport11)
AT1G75710	AT1G75710	C2H2-like zinc finger protein;(source:Araport11)
AT1G76040	CPK29	calcium-dependent protein kinase 29;(source:Araport11)
AT1G76070	AT1G76070	hypothetical protein;(source:Araport11)
AT1G76130	AMY2	alpha-amylase-like 2;(source:Araport11)
AT1G76210	AT1G76210	DUF241 domain protein, putative (DUF241);(source:Araport11)
AT1G76320	FRS4	FAR1-related sequence 4;(source:Araport11)
AT1G76340	GONST3	golgi nucleotide sugar transporter 3;(source:Araport11)
AT1G76380	AT1G76380	DNA-binding bromodomain-containing protein;(source:Araport11)
AT1G76430	PHT1;9	phosphate transporter 1;(source:Araport11)
AT1G76440	AT1G76440	HSP20-like chaperones superfamily protein;(source:Araport11)
AT1G76460	AT1G76460	RNA-binding (RRM/RBD/RNP motifs) family protein;(source:Araport11)
AT1G76650	CML38	calmodulin-like 38;(source:Araport11)
AT1G76670	AT1G76670	Nucleotide-sugar transporter family protein;(source:Araport11)
AT1G76705	AT1G76705	calmodulin binding protein;(source:Araport11)
AT1G76730	COG0212	NagB/RpiA/CoA transferase-like superfamily protein;(source:Araport11)
AT1G76760	TY1	thioredoxin Y1;(source:Araport11)
AT1G76790	IGMT5	O-methyltransferase family protein;(source:Araport11)
AT1G76940	AT1G76940	RNA-binding (RRM/RBD/RNP motifs) family protein;(source:Araport11)
AT1G76954	AT1G76954	Defensin-like (DEFL) family protein;(source:Araport11)
AT1G76960	AT1G76960	transmembrane protein;(source:Araport11)
AT1G77000	SKP2B	RNI-like superfamily protein;(source:Araport11)
AT1G77020	AT1G77020	DNAJ heat shock N-terminal domain-containing protein;(source:Araport11)
AT1G77100	AT1G77100	peroxidase superfamily protein;(source:Araport11)
AT1G77120	ADH1	alcohol dehydrogenase 1;(source:Araport11)
AT1G77145	AT1G77145	transmembrane protein, putative (DUF506);(source:Araport11)
AT1G77160	AT1G77160	hypothetical protein (DUF506);(source:Araport11)
AT1G77180	SKIP	chromatin protein family;(source:Araport11)
AT1G77200	AT1G77200	Integrase-type DNA-binding superfamily protein;(source:Araport11)
AT1G77250	AT1G77250	RING/FYVE/PHD-type zinc finger family protein;(source:Araport11)
AT1G77360	APPR6	Tetratricopeptide repeat (TPR)-like superfamily protein;(source:Araport11)
AT1G77500	AT1G77500	DUF630 family protein, putative (DUF630 and DUF632);(source:Araport11)
AT1G77660	AT1G77660	Histone H3 K4-specific methyltransferase SET7/9 family protein;(source:Araport11)
AT1G77700	AT1G77700	Pathogenesis-related thaumatin superfamily protein;(source:Araport11)
AT1G77810	AT1G77810	Galactosyltransferase family protein;(source:Araport11)
AT1G77860	KOM	Rhomboid-related intramembrane serine protease family protein;(source:Araport11)
AT1G77890	AT1G77890	DNA-directed RNA polymerase II protein;(source:Araport11)
AT1G77920	TGA7	bZIP transcription factor family protein;(source:Araport11)
AT1G78010	AT1G78010	tRNA modification GTPase;(source:Araport11)
AT1G78210	AT1G78210	alpha/beta-Hydrolases superfamily protein;(source:Araport11)
AT1G78380	GSTU19	glutathione S-transferase TAU 19;(source:Araport11)
AT1G78440	ATGA2OX1	gibberellin 2-beta-dioxygenase;(source:Araport11)
AT1G78480	AT1G78480	Prenyltransferase family protein;(source:Araport11)
AT1G78660	GGH1	gamma-glutamyl hydrolase 1;(source:Araport11)
AT1G78680	GGH2	gamma-glutamyl hydrolase 2;(source:Araport11)
AT1G78740	AT1G78740	RNI-like superfamily protein;(source:Araport11)
AT1G78895	AT1G78895	Reticulon family protein;(source:Araport11)
AT1G78910	AT1G78910	Pseudouridine synthase family protein;(source:Araport11)
AT1G78955	CAMS1	camelliol C synthase 1;(source:Araport11)
AT1G78960	LUP2	lupeol synthase 2;(source:Araport11)
AT1G78990	AT1G78990	HXXXD-type acyl-transferase family protein;(source:Araport11)
AT1G78995	AT1G78995	hypothetical protein;(source:Araport11)
AT1G79070	AT1G79070	SNARE-associated protein-like protein;(source:Araport11)
AT1G79090	AT1G79090	topoisomerase II-associated protein;(source:Araport11)
AT1G79280	NUA	nuclear pore anchor;(source:Araport11)
AT1G79360	OCT2	organic cation/carnitine transporter 2;(source:Araport11)
AT1G79380	RGLG4	Ca(2)-dependent phospholipid-binding protein (Copine) family;(source:Araport11)
AT1G79460	GA2	Terpenoid cyclases/Protein prenyltransferases superfamily protein;(source:Araport11)
AT1G79500	AtkdsA1	Aldolase-type TIM barrel family protein;(source:Araport11)
AT1G79570	AT1G79570	kinase superfamily with octicosapeptide/Phox/Bem1p domain-containing protein;(source:Araport11)
AT1G79670	RFO1	Wall-associated kinase family protein;(source:Araport11)
AT1G79680	WAKL10	WALL ASSOCIATED KINASE (WAK)-LIKE 10;(source:Araport11)
AT1G79730	ELF7	hydroxyproline-rich glycoprotein family protein;(source:Araport11)
AT1G79750	NADP-ME4	NADP-malic enzyme 4;(source:Araport11)
AT1G79790	FHY1	Haloacid dehalogenase-like hydrolase (HAD) superfamily protein;(source:Araport11)
AT1G79870	AT1G79870	D-isomer specific 2-hydroxyacid dehydrogenase family protein;(source:Araport11)
AT1G79900	BAC2	Mitochondrial substrate carrier family protein;(source:Araport11)
AT1G79920	Hsp70-15	Heat shock protein 70 (Hsp 70) family protein;(source:Araport11)
AT1G79930	HSP91	heat shock protein 91;(source:Araport11)
AT1G79950	AT1G79950	RAD3-like DNA-binding helicase protein;(source:Araport11)
AT1G80110	PP2-B11	phloem protein 2-B11;(source:Araport11)
AT1G80120	AT1G80120	LURP-one-like protein (DUF567);(source:Araport11)
AT1G80310	MOT2	sulfate transmembrane transporter;(source:Araport11)
AT1G80340	GA3OX2	gibberellin 3-oxidase 2;(source:Araport11)
AT1G80480	PTAC17	plastid transcriptionally active 17;(source:Araport11)
AT1G80550	AT1G80550	Pentatricopeptide repeat (PPR) superfamily protein;(source:Araport11)
AT1G80580	AT1G80580	Integrase-type DNA-binding superfamily protein;(source:Araport11)
AT1G80790	FDM5	XH/XS domain-containing protein;(source:Araport11)
AT1G80880	AT1G80880	Tetratricopeptide repeat (TPR)-like superfamily protein;(source:Araport11)
AT1G80920	J8	Chaperone DnaJ-domain superfamily protein;(source:Araport11)
AT2G01023	AT2G01023	hypothetical protein;(source:Araport11)
AT2G01100	AT2G01100	FAM133-like protein;(source:Araport11)
AT2G01180	PAP1	phosphatidic acid phosphatase 1;(source:Araport11)
AT2G01190	PDE331	Octicosapeptide/Phox/Bem1p family protein;(source:Araport11)
AT2G01300	AT2G01300	mediator of RNA polymerase II transcription subunit;(source:Araport11)
AT2G01505	CLE16	CLAVATA3/ESR-RELATED 16;(source:Araport11)
AT2G01600	AT2G01600	ENTH/ANTH/VHS superfamily protein;(source:Araport11)
AT2G01810	AT2G01810	RING/FYVE/PHD zinc finger superfamily protein;(source:Araport11)
AT2G02250	PP2-B2	phloem protein 2-B2;(source:Araport11)
AT2G02340	PP2-B8	phloem protein 2-B8;(source:Araport11)
AT2G02730	AT2G02730	GRIP/coiled-coil protein, putative (DUF1664);(source:Araport11)
AT2G02990	RNS1	ribonuclease 1;(source:Araport11)
AT2G03050	EMB93	Mitochondrial transcription termination factor family protein;(source:Araport11)
AT2G03530	UPS2	ureide permease 2;(source:Araport11)
AT2G03565	AT2G03565	hypothetical protein;(source:Araport11)
AT2G04160	AIR3	Subtilisin-like serine endopeptidase family protein;(source:Araport11)
AT2G04170	AT2G04170	TRAF-like family protein;(source:Araport11)
AT2G04340	AT2G04340	cytoplasmic dynein 2 light intermediate chain;(source:Araport11)
AT2G04520	AT2G04520	Nucleic acid-binding, OB-fold-like protein;(source:Araport11)
AT2G05050	AT2G05050	Protein phosphatase 2C family protein;(source:Araport11)
AT2G05100	LHCB2.1	photosystem II light harvesting complex protein 2.1;(source:Araport11)
AT2G05590	AT2G05590	TLD-domain containing nucleolar protein;(source:Araport11)
AT2G05710	ACO3	aconitase 3;(source:Araport11)
AT2G06500	AT2G06500	hAT family dimerization domain-containing protein;(source:Araport11)
AT2G06530	VPS2.1	SNF7 family protein;(source:Araport11)
AT2G07050	CAS1	cycloartenol synthase 1;(source:Araport11)
AT2G07779	AT2G07779	hypothetical protein;(source:Araport11)
AT2G07676	AT2G07676	hypothetical protein;(source:Araport11)
AT2G07669	AT2G07669	hypothetical protein;(source:Araport11)
AT2G07785	AT2G07785	NADH dehydrogenase family protein;(source:Araport11)
AT2G07696	AT2G07696	Ribosomal protein S7p/S5e family protein;(source:Araport11)
AT2G07698	AT2G07698	ATPase, F1 complex, alpha subunit protein;(source:Araport11)
AT2G07702	AT2G07702	hypothetical protein;(source:Araport11)
AT2G07714	AT2G07714	transcription factor-like protein;(source:Araport11)
AT2G07815	AT2G07815	LOW protein: cytochrome C biogenesis ccmF-like protein;(source:Araport11)
AT2G07724	AT2G07724	hypothetical protein;(source:Araport11)
AT2G07727	AT2G07727	cytochrome b;(source:Araport11)
AT2G07827	AT2G07827	hypothetical protein;(source:Araport11)
AT2G07830	AT2G07830	hypothetical protein;(source:Araport11)
AT2G07787	AT2G07787	hypothetical protein;(source:Araport11)
AT2G07795	AT2G07795	transmembrane protein;(source:Araport11)
AT2G07680	ABCC13	multidrug resistance-associated protein 11;(source:Araport11)
AT2G11522	AT2G11522	hypothetical protein;(source:Araport11)
AT2G11910	AT2G11910	hypothetical protein;(source:Araport11)
AT2G12405	AT2G12405	transmembrane protein;(source:Araport11)
AT2G14050	MCM9	minichromosome maintenance 9;(source:Araport11)
AT2G14290	AT2G14290	LL-diaminopimelate protein (DUF295);(source:Araport11)
AT2G14800	AT2G14800	hypothetical protein;(source:Araport11)
AT2G15025	AT2G15025	Beta-galactosidase related protein;(source:Araport11)
AT2G15760	AT2G15760	calmodulin-binding protein (DUF1645);(source:Araport11)
AT2G15780	AT2G15780	Cupredoxin superfamily protein;(source:Araport11)
AT2G16570	ASE1	GLN phosphoribosyl pyrophosphate amidotransferase 1;(source:Araport11)
AT2G17440	PIRL5	plant intracellular ras group-related LRR 5;(source:Araport11)
AT2G17480	MLO8	Seven transmembrane MLO family protein;(source:Araport11)
AT2G17525	AT2G17525	Pentatricopeptide repeat (PPR) superfamily protein;(source:Araport11)
AT2G17720	P4H5	2-oxoglutarate (2OG) and Fe(II)-dependent oxygenase superfamily protein;(source:Araport11)
AT2G17730	NIP2	NEP-interacting protein 2;(source:Araport11)
AT2G17950	WUS	Homeodomain-like superfamily protein;(source:Araport11)
AT2G18070	AT2G18070	hypothetical protein;(source:Araport11)
AT2G18090	AT2G18090	PHD finger family protein / SWIB complex BAF60b domain-containing protein / GYF domain-containing protein;(source:Araport11)
AT2G18560	AT2G18560	UDP-Glycosyltransferase superfamily protein;(source:Araport11)
AT2G18630	AT2G18630	transmembrane protein, putative (DUF677);(source:Araport11)
AT2G18910	AT2G18910	hydroxyproline-rich glycoprotein family protein;(source:Araport11)
AT2G18990	TXND9	thioredoxin-like/ATP-binding protein;(source:Araport11)
AT2G19310	AT2G19310	HSP20-like chaperones superfamily protein;(source:Araport11)
AT2G19385	AT2G19385	zinc ion binding protein;(source:Araport11)
AT2G19460	AT2G19460	DUF3511 domain protein (DUF3511);(source:Araport11)
AT2G19560	EER5	proteasome family protein;(source:Araport11)
AT2G19570	CDA1	cytidine deaminase 1;(source:Araport11)
AT2G19720	rps15ab	ribosomal protein S15A B;(source:Araport11)
AT2G19750	AT2G19750	Ribosomal protein S30 family protein;(source:Araport11)
AT2G20010	AT2G20010	Gls protein (DUF810);(source:Araport11)
AT2G20030	AT2G20030	RING/U-box superfamily protein;(source:Araport11)
AT2G20120	COV1	CONTINUOUS VASCULAR RING protein (DUF502);(source:Araport11)
AT2G20142	AT2G20142	Toll-Interleukin-Resistance (TIR) domain family protein;(source:Araport11)
AT2G20180	PIL5	phytochrome interacting factor 3-like 5;(source:Araport11)
AT2G20250	AT2G20250	hypothetical protein;(source:Araport11)
AT2G20530	PHB6	prohibitin 6;(source:Araport11)
AT2G20605	AT2G20605	Plant thionin family protein;(source:Araport11)
AT2G20760	AT2G20760	Clathrin light chain protein;(source:Araport11)
AT2G20830	AT2G20830	folic acid binding / transferase;(source:Araport11)
AT2G21090	AT2G21090	Pentatricopeptide repeat (PPR-like) superfamily protein;(source:Araport11)
AT2G21200	AT2G21200	SAUR-like auxin-responsive protein family;(source:Araport11)
AT2G21350	AT2G21350	RNA-binding CRS1 / YhbY (CRM) domain protein;(source:Araport11)
AT2G21470	SAE2	SUMO-activating enzyme 2;(source:Araport11)
AT2G21580	AT2G21580	Ribosomal protein S25 family protein;(source:Araport11)
AT2G21620	RD2	Adenine nucleotide alpha hydrolases-like superfamily protein;(source:Araport11)
AT2G21650	MEE3	Homeodomain-like superfamily protein;(source:Araport11)
AT2G21680	AT2G21680	Galactose oxidase/kelch repeat superfamily protein;(source:Araport11)
AT2G21930	AT2G21930	F-box associated ubiquitination effector family protein;(source:Araport11)
AT2G21950	SKIP6	SKP1 interacting partner 6;(source:Araport11)
AT2G22190	TPPE	Haloacid dehalogenase-like hydrolase (HAD) superfamily protein;(source:Araport11)
AT2G22230	AT2G22230	Thioesterase superfamily protein;(source:Araport11)
AT2G22300	SR1	signal responsive 1;(source:Araport11)
AT2G22780	PMDH1	peroxisomal NAD-malate dehydrogenase 1;(source:Araport11)
AT2G22807	AT2G22807	Defensin-like (DEFL) family protein;(source:Araport11)
AT2G23030	SNRK2.9	SNF1-related protein kinase 2.9;(source:Araport11)
AT2G23270	AT2G23270	transmembrane protein;(source:Araport11)
AT2G23360	AT2G23360	filament-like protein (DUF869);(source:Araport11)
AT2G23390	AT2G23390	acyl-CoA;(source:Araport11)
AT2G23600	ACL	acetone-cyanohydrin lyase;(source:Araport11)
AT2G23620	MES1	methyl esterase 1;(source:Araport11)
AT2G23670	YCF37	homolog of Synechocystis YCF37;(source:Araport11)
AT2G23680	AT2G23680	Cold acclimation protein WCOR413 family;(source:Araport11)
AT2G23700	AT2G23700	Itga6 (Protein of unknown function, DUF547);(source:Araport11)
AT2G23810	TET8	tetraspanin8;(source:Araport11)
AT2G23950	AT2G23950	Leucine-rich repeat protein kinase family protein;(source:Araport11)
AT2G24080	AT2G24080	F-box protein (DUF295);(source:Araport11)
AT2G24130	AT2G24130	Leucine-rich receptor-like protein kinase family protein;(source:Araport11)
AT2G24580	AT2G24580	FAD-dependent oxidoreductase family protein;(source:Araport11)
AT2G24680	AT2G24680	transcriptional factor B3 family protein;(source:Araport11)
AT2G24820	TIC55-II	translocon at the inner envelope membrane of chloroplasts 55-II;(source:Araport11)
AT2G24960	AT2G24960	Myb/SANT-like DNA-binding domain protein;(source:Araport11)
AT2G25090	CIPK16	CBL-interacting protein kinase 16;(source:Araport11)
AT2G25310	AT2G25310	ER membrane protein complex subunit-like protein (DUF2012);(source:Araport11)
AT2G25320	AT2G25320	TRAF-like family protein;(source:Araport11)
AT2G25344	LCR14	low-molecular-weight cysteine-rich 14;(source:Araport11)
AT2G25620	DBP1	DNA-binding protein phosphatase 1;(source:Araport11)
AT2G25760	AT2G25760	Protein kinase family protein;(source:Araport11)
AT2G26240	AT2G26240	Transmembrane proteins 14C;(source:Araport11)
AT2G26300	GP ALPHA 1	G protein alpha subunit 1;(source:Araport11)
AT2G26590	RPN13	regulatory particle non-ATPase 13;(source:Araport11)
AT2G26740	SEH	soluble epoxide hydrolase;(source:Araport11)
AT2G26770	SCAB1	plectin-like protein;(source:Araport11)
AT2G26800	AT2G26800	Aldolase superfamily protein;(source:Araport11)
AT2G26930	CDPMEK	4-(cytidine 5-phospho)-2-C-methyl-D-erithritol kinase;(source:Araport11)
AT2G27080	AT2G27080	Late embryogenesis abundant (LEA) hydroxyproline-rich glycoprotein family;(source:Araport11)
AT2G27260	AT2G27260	Late embryogenesis abundant (LEA) hydroxyproline-rich glycoprotein family;(source:Araport11)
AT2G27320	AT2G27320	NEP-interacting protein, putative (DUF239);(source:Araport11)
AT2G27389	AT2G27389	hypothetical protein;(source:Araport11)
AT2G27450	NLP1	nitrilase-like protein 1;(source:Araport11)
AT2G27550	ATC	centroradiali;(source:Araport11)
AT2G27580	AT2G27580	A20/AN1-like zinc finger family protein;(source:Araport11)
AT2G27590	AT2G27590	S-adenosyl-L-methionine-dependent methyltransferases superfamily protein;(source:Araport11)
AT2G27630	AT2G27630	Ubiquitin carboxyl-terminal hydrolase-related protein;(source:Araport11)
AT2G27700	AT2G27700	eukaryotic translation initiation factor 2 family protein / eIF-2 family protein;(source:Araport11)
AT2G27860	AXS1	UDP-D-apiose/UDP-D-xylose synthase 1;(source:Araport11)
AT2G27920	SCPL51	serine carboxypeptidase-like 51;(source:Araport11)
AT2G28110	FRA8	Exostosin family protein;(source:Araport11)
AT2G28140	AT2G28140	enabled-like protein (DUF1635);(source:Araport11)
AT2G28160	FRU	FER-like regulator of iron uptake;(source:Araport11)
AT2G28380	DRB2	dsRNA-binding protein 2;(source:Araport11)
AT2G28540	AT2G28540	RNA binding (RRM/RBD/RNP motifs) family protein;(source:Araport11)
AT2G28710	AT2G28710	C2H2-type zinc finger family protein;(source:Araport11)
AT2G28720	AT2G28720	Histone superfamily protein;(source:Araport11)
AT2G28760	UXS6	UDP-XYL synthase 6;(source:Araport11)
AT2G28930	PK1B	protein kinase 1B;(source:Araport11)
AT2G29065	AT2G29065	GRAS family transcription factor;(source:Araport11)
AT2G29080	ftsh3	FTSH protease 3;(source:Araport11)
AT2G29290	AT2G29290	NAD(P)-binding Rossmann-fold superfamily protein;(source:Araport11)
AT2G29400	TOPP1	type one protein phosphatase 1;(source:Araport11)
AT2G29420	GSTU7	glutathione S-transferase tau 7;(source:Araport11)
AT2G29470	GSTU3	glutathione S-transferase tau 3;(source:Araport11)
AT2G29525	AtIPCS3	Inositol phosphorylceramide synthase 3;(source:Araport11)
AT2G29570	PCNA2	proliferating cell nuclear antigen 2;(source:Araport11)
AT2G29628	AT2G29628	hypothetical protein;(source:Araport11)
AT2G29650	PHT4;1	phosphate transporter 4;(source:Araport11)
AT2G29760	OTP81	Tetratricopeptide repeat (TPR)-like superfamily protein;(source:Araport11)
AT2G29890	VLN1	villin-like 1;(source:Araport11)
AT2G29950	ELF4-L1	ELF4-like 1;(source:Araport11)
AT2G30060	AT2G30060	Pleckstrin homology (PH) domain superfamily protein;(source:Araport11)
AT2G30130	ASL5	Lateral organ boundaries (LOB) domain family protein;(source:Araport11)
AT2G30250	WRKY25	WRKY DNA-binding protein 25;(source:Araport11)
AT2G30430	AT2G30430	hypothetical protein;(source:Araport11)
AT2G30440	TPP	thylakoid processing peptide;(source:Araport11)
AT2G30720	AT2G30720	Thioesterase/thiol ester dehydrase-isomerase superfamily protein;(source:Araport11)
AT2G30910	ARPC1A	actin-related protein C1A;(source:Araport11)
AT2G30942	AT2G30942	transmembrane protein, putative (DUF3317);(source:Araport11)
AT2G30990	AT2G30990	arginine N-methyltransferase, putative (DUF688);(source:Araport11)
AT2G31081	CLE4	CLAVATA3/ESR-RELATED 4;(source:Araport11)
AT2G31090	AT2G31090	transmembrane protein;(source:Araport11)
AT2G31190	RUS2	root UVB sensitive protein (Protein of unknown function, DUF647);(source:Araport11)
AT2G31240	AT2G31240	Tetratricopeptide repeat (TPR)-like superfamily protein;(source:Araport11)
AT2G31320	PARP1	poly(ADP-ribose) polymerase 2;(source:Araport11)
AT2G31345	AT2G31345	transmembrane protein;(source:Araport11)
AT2G31350	GLX2-5	glyoxalase 2-5;(source:Araport11)
AT2G31400	GUN1	s uncoupled 1;(source:Araport11)
AT2G31410	AT2G31410	coiled-coil protein;(source:Araport11)
AT2G31680	RABA5d	RAB GTPase homolog A5D;(source:Araport11)
AT2G31710	AT2G31710	Vacuolar ATPase assembly integral membrane protein VMA21-like domain-containing protein;(source:Araport11)
AT2G31850	AT2G31850	hypothetical protein;(source:Araport11)
AT2G31865	PARG2	poly(ADP-ribose) glycohydrolase 2;(source:Araport11)
AT2G31945	AT2G31945	transmembrane protein;(source:Araport11)
AT2G31990	AT2G31990	Exostosin family protein;(source:Araport11)
AT2G32210	AT2G32210	cysteine-rich/transmembrane domain A-like protein;(source:Araport11)
AT2G32270	ZIP3	zinc transporter 3 precursor;(source:Araport11)
AT2G32290	BAM6	beta-amylase 6;(source:Araport11)
AT2G32390	GLR3.5	glutamate receptor 3.5;(source:Araport11)
AT2G32400	GLR5	glutamate receptor 5;(source:Araport11)
AT2G32460	MYB101	myb domain protein 101;(source:Araport11)
AT2G32470	AT2G32470	F-box associated ubiquitination effector family protein;(source:Araport11)
AT2G32550	AT2G32550	Cell differentiation, Rcd1-like protein;(source:Araport11)
AT2G32765	SUMO5	small ubiquitinrelated modifier 5;(source:Araport11)
AT2G32920	PDIL2-3	PDI-like 2-3;(source:Araport11)
AT2G32980	AUG2	HAUS augmin-like complex subunit;(source:Araport11)
AT2G33000	AT2G33000	ubiquitin-associated (UBA)/TS-N domain-containing protein-like protein;(source:Araport11)
AT2G33120	SAR1	synaptobrevin-related protein 1;(source:Araport11)
AT2G33280	AT2G33280	Major facilitator superfamily protein;(source:Araport11)
AT2G33400	AT2G33400	FK506-binding nuclear-like protein;(source:Araport11)
AT2G33550	AT2G33550	Homeodomain-like superfamily protein;(source:Araport11)
AT2G33655	AT2G33655	F-box and associated interaction domains-containing protein;(source:Araport11)
AT2G33780	AT2G33780	VQ motif-containing protein;(source:Araport11)
AT2G33847	AT2G33847	hypothetical protein;(source:Araport11)
AT2G34110	AT2G34110	hypothetical protein;(source:Araport11)
AT2G34270	AT2G34270	hypothetical protein;(source:Araport11)
AT2G34330	AT2G34330	LOW protein: protein BOBBER-like protein;(source:Araport11)
AT2G34340	AT2G34340	senescence regulator (Protein of unknown function, DUF584);(source:Araport11)
AT2G34360	AT2G34360	MATE efflux family protein;(source:Araport11)
AT2G34680	AIR9	Outer arm dynein light chain 1 protein;(source:Araport11)
AT2G34800	AT2G34800	hypothetical protein
AT2G34900	IMB1	Transcription factor GTE6;(source:Araport11)
AT2G34920	EDA18	RING/U-box superfamily protein;(source:Araport11)
AT2G35000	ATL9	RING/U-box superfamily protein;(source:Araport11)
AT2G35240	MORF6	plastid developmental protein DAG;(source:Araport11)
AT2G35360	AT2G35360	ubiquitin family protein;(source:Araport11)
AT2G35550	BPC7	basic pentacysteine 7;(source:Araport11)
AT2G35620	FEI2	Leucine-rich repeat protein kinase family protein;(source:Araport11)
AT2G35680	AT2G35680	Phosphotyrosine protein phosphatases superfamily protein;(source:Araport11)
AT2G35770	scpl28	serine carboxypeptidase-like 28;(source:Araport11)
AT2G35795	AT2G35795	Chaperone DnaJ-domain superfamily protein;(source:Araport11)
AT2G35900	AT2G35900	Mal d 1-associated protein;(source:Araport11)
AT2G35980	YLS9	Late embryogenesis abundant (LEA) hydroxyproline-rich glycoprotein family;(source:Araport11)
AT2G36010	E2F3	E2F transcription factor 3;(source:Araport11)
AT2G36050	OFP15	ovate family protein 15;(source:Araport11)
AT2G36090	AT2G36090	F-box family protein;(source:Araport11)
AT2G36130	AT2G36130	Cyclophilin-like peptidyl-prolyl cis-trans isomerase family protein;(source:Araport11)
AT2G36145	AT2G36145	hypothetical protein;(source:Araport11)
AT2G36210	AT2G36210	SAUR-like auxin-responsive protein family;(source:Araport11)
AT2G36325	AT2G36325	GDSL-like Lipase/Acylhydrolase superfamily protein;(source:Araport11)
AT2G36350	AT2G36350	Protein kinase superfamily protein;(source:Araport11)
AT2G36380	ABCG34	pleiotropic drug resistance 6;(source:Araport11)
AT2G36390	SBE2.1	starch branching enzyme 2.1;(source:Araport11)
AT2G36420	TRM27	nucleolin-like protein;(source:Araport11)
AT2G36680	AT2G36680	Modifier of rudimentary (Mod(r)) protein;(source:Araport11)
AT2G36740	SWC2	DNA binding protein SWC2;(source:Araport11)
AT2G36900	MEMB11	membrin 11;(source:Araport11)
AT2G36960	TKI1	TSL-kinase interacting protein 1;(source:Araport11)
AT2G37040	PAL1	PHE ammonia lyase 1;(source:Araport11)
AT2G37100	AT2G37100	protamine P1 family protein;(source:Araport11)
AT2G37110	AT2G37110	PLAC8 family protein;(source:Araport11)
AT2G37200	AT2G37200	Uncharacterized protein family (UPF0497);(source:Araport11)
AT2G37240	AT2G37240	Thioredoxin superfamily protein;(source:Araport11)
AT2G37260	TTG2	WRKY family transcription factor family protein;(source:Araport11)
AT2G37270	RPS5B	ribosomal protein 5B;(source:Araport11)
AT2G37310	AT2G37310	Pentatricopeptide repeat (PPR) superfamily protein;(source:Araport11)
AT2G37380	MAKR3	membrane-associated kinase regulator;(source:Araport11)
AT2G37520	AT2G37520	Acyl-CoA N-acyltransferase with RING/FYVE/PHD-type zinc finger domain-containing protein;(source:Araport11)
AT2G37550	AGD7	ARF-GAP domain 7;(source:Araport11)
AT2G37640	EXP3	Barwin-like endoglucanases superfamily protein;(source:Araport11)
AT2G37800	AT2G37800	cysteine/histidine-rich C1 domain protein;(source:Araport11)
AT2G37890	AT2G37890	Mitochondrial substrate carrier family protein;(source:Araport11)
AT2G37920	emb1513	copper ion transmembrane transporter;(source:Araport11)
AT2G38060	PHT4;2	phosphate transporter 4;(source:Araport11)
AT2G38250	AT2G38250	Homeodomain-like superfamily protein;(source:Araport11)
AT2G38280	FAC1	AMP deaminase, putative / myoadenylate deaminase;(source:Araport11)
AT2G38290	AMT2	ammonium transporter 2;(source:Araport11)
AT2G38330	AT2G38330	MATE efflux family protein;(source:Araport11)
AT2G38360	PRA1.B4	prenylated RAB acceptor 1.B4;(source:Araport11)
AT2G38370	AT2G38370	weak chloroplast movement under blue light protein (DUF827);(source:Araport11)
AT2G38500	AT2G38500	2-oxoglutarate (2OG) and Fe(II)-dependent oxygenase superfamily protein;(source:Araport11)
AT2G38544	AT2G38544	unknown protein
AT2G38680	AT2G38680	5-nucleotidase / magnesium ion binding protein;(source:Araport11)
AT2G39030	NATA1	Acyl-CoA N-acyltransferases (NAT) superfamily protein;(source:Araport11)
AT2G39040	AT2G39040	Peroxidase superfamily protein;(source:Araport11)
AT2G39050	EULS3	hydroxyproline-rich glycoprotein family protein;(source:Araport11)
AT2G39110	AT2G39110	Protein kinase superfamily protein;(source:Araport11)
AT2G39120	WTF9	Ubiquitin carboxyl-terminal hydrolase family protein;(source:Araport11)
AT2G39190	ATATH8	Protein kinase superfamily protein;(source:Araport11)
AT2G39220	PLP6	PATATIN-like protein 6;(source:Araport11)
AT2G39300	AT2G39300	CAP-gly domain linker;(source:Araport11)
AT2G39420	AT2G39420	alpha/beta-Hydrolases superfamily protein;(source:Araport11)
AT2G39480	ABCB6	P-glycoprotein 6;(source:Araport11)
AT2G39518	AT2G39518	Uncharacterized protein family (UPF0497);(source:Araport11)
AT2G39580	AT2G39580	zinc finger C3H1 domain protein;(source:Araport11)
AT2G39720	RHC2A	RING-H2 finger C2A;(source:Araport11)
AT2G39770	CYT1	Glucose-1-phosphate adenylyltransferase family protein;(source:Araport11)
AT2G39805	AT2G39805	Integral membrane Yip1 family protein;(source:Araport11)
AT2G39980	AT2G39980	HXXXD-type acyl-transferase family protein;(source:Araport11)
AT2G40060	CLC2	Clathrin light chain protein;(source:Araport11)
AT2G40095	AT2G40095	Alpha/beta hydrolase related protein;(source:Araport11)
AT2G40100	LHCB4.3	light harvesting complex photosystem II;(source:Araport11)
AT2G40180	PP2C5	phosphatase 2C5;(source:Araport11)
AT2G40200	AT2G40200	basic helix-loop-helix (bHLH) DNA-binding superfamily protein;(source:Araport11)
AT2G40300	FER4	ferritin 4;(source:Araport11)
AT2G40330	PYL6	PYR1-like 6;(source:Araport11)
AT2G40340	DREB2C	Integrase-type DNA-binding superfamily protein;(source:Araport11)
AT2G40380	PRA1.B2	prenylated RAB acceptor 1.B2;(source:Araport11)
AT2G40470	LBD15	LOB domain-containing protein 15;(source:Araport11)
AT2G40530	AT2G40530	transmembrane protein;(source:Araport11)
AT2G40540	KT2	potassium transporter 2;(source:Araport11)
AT2G40550	ETG1	E2F target protein 1 (ETG1);(source:Araport11)
AT2G40600	AT2G40600	appr-1-p processing enzyme family protein;(source:Araport11)
AT2G40650	AT2G40650	PRP38 family protein;(source:Araport11)
AT2G40730	CTEXP	kinase family with ARM repeat domain-containing protein;(source:Araport11)
AT2G40750	WRKY54	WRKY DNA-binding protein 54;(source:Araport11)
AT2G40765	AT2G40765	transmembrane protein;(source:Araport11)
AT2G40860	AT2G40860	protein kinase family protein / protein phosphatase 2C ( PP2C) family protein;(source:Araport11)
AT2G40925	AT2G40925	F-box and associated interaction domains-containing protein;(source:Araport11)
AT2G41120	AT2G41120	DUF309 domain protein;(source:Araport11)
AT2G41220	GLU2	glutamate synthase 2;(source:Araport11)
AT2G41225	AT2G41225	transmembrane protein;(source:Araport11)
AT2G41342	AT2G41342	hypothetical protein;(source:Araport11)
AT2G41380	AT2G41380	S-adenosyl-L-methionine-dependent methyltransferases superfamily protein;(source:Araport11)
AT2G41500	LIS	WD-40 repeat family protein / small nuclear ribonucleoprotein Prp4p-like protein;(source:Araport11)
AT2G41730	AT2G41730	calcium-binding site protein;(source:Araport11)
AT2G41770	AT2G41770	transmembrane protein, putative (DUF288);(source:Araport11)
AT2G41850	PGAZAT	polygalacturonase ADPG2-like protein;(source:Araport11)
AT2G42010	PLDBETA1	phospholipase D beta 1;(source:Araport11)
AT2G42060	AT2G42060	Cysteine/Histidine-rich C1 domain family protein;(source:Araport11)
AT2G42080	AT2G42080	Chaperone DnaJ-domain superfamily protein;(source:Araport11)
AT2G42110	AT2G42110	hypothetical protein;(source:Araport11)
AT2G42200	SPL9	squamosa promoter binding protein-like 9;(source:Araport11)
AT2G42210	OEP16-3	Mitochondrial import inner membrane translocase subunit Tim17/Tim22/Tim23 family protein;(source:Araport11)
AT2G42220	AT2G42220	Rhodanese/Cell cycle control phosphatase superfamily protein;(source:Araport11)
AT2G42230	AT2G42230	C-CAP/cofactor C-like domain-containing protein;(source:Araport11)
AT2G42320	AT2G42320	nucleolar protein gar2-like protein;(source:Araport11)
AT2G42380	BZIP34	Basic-leucine zipper (bZIP) transcription factor family protein;(source:Araport11)
AT2G42490	AT2G42490	Copper amine oxidase family protein;(source:Araport11)
AT2G42520	AT2G42520	P-loop containing nucleoside triphosphate hydrolases superfamily protein;(source:Araport11)
AT2G42570	TBL39	TRICHOME BIREFRINGENCE-LIKE 39;(source:Araport11)
AT2G42580	TTL3	tetratricopetide-repeat thioredoxin-like 3;(source:Araport11)
AT2G42620	MAX2	RNI-like superfamily protein;(source:Araport11)
AT2G42650	AT2G42650	Ribosomal protein L1p/L10e family;(source:Araport11)
AT2G42670	AT2G42670	2-aminoethanethiol dioxygenase, putative (DUF1637);(source:Araport11)
AT2G42810	PP5.2	protein phosphatase 5.2;(source:Araport11)
AT2G42975	AT2G42975	myosin-G heavy chain-like protein;(source:Araport11)
AT2G43090	AT2G43090	Aconitase/3-isopropylmalate dehydratase protein;(source:Araport11)
AT2G43200	AT2G43200	S-adenosyl-L-methionine-dependent methyltransferases superfamily protein;(source:Araport11)
AT2G43240	AT2G43240	Nucleotide-sugar transporter family protein;(source:Araport11)
AT2G43360	BIO2	Radical SAM superfamily protein;(source:Araport11)
AT2G43500	AT2G43500	Plant regulator RWP-RK family protein;(source:Araport11)
AT2G43540	AT2G43540	transmembrane protein;(source:Araport11)
AT2G43570	CHI	chitinase;(source:Araport11)
AT2G43590	AT2G43590	Chitinase family protein;(source:Araport11)
AT2G43620	AT2G43620	Chitinase family protein;(source:Araport11)
AT2G43710	SSI2	Plant stearoyl-acyl-carrier-protein desaturase family protein;(source:Araport11)
AT2G43780	AT2G43780	cytochrome oxidase assembly protein;(source:Araport11)
AT2G43810	LSM6B	Small nuclear ribonucleoprotein family protein;(source:Araport11)
AT2G43850	AT2G43850	Integrin-linked protein kinase family;(source:Araport11)
AT2G44080	ARL	ARGOS-like protein;(source:Araport11)
AT2G44130	AT2G44130	Galactose oxidase/kelch repeat superfamily protein;(source:Araport11)
AT2G44198	AT2G44198	hypothetical protein;(source:Araport11)
AT2G44290	AT2G44290	Bifunctional inhibitor/lipid-transfer protein/seed storage 2S albumin superfamily protein;(source:Araport11)
AT2G44304	AT2G44304	unknown protein
AT2G44310	AT2G44310	Calcium-binding EF-hand family protein;(source:Araport11)
AT2G44500	AT2G44500	O-fucosyltransferase family protein;(source:Araport11)
AT2G44590	DL1D	DYNAMIN-like 1D;(source:Araport11)
AT2G44750	TPK2	thiamin pyrophosphokinase 2;(source:Araport11)
AT2G44800	AT2G44800	2-oxoglutarate (2OG) and Fe(II)-dependent oxygenase superfamily protein;(source:Araport11)
AT2G44820	AT2G44820	axoneme-associated protein MST101(2) protein;(source:Araport11)
AT2G44860	AT2G44860	Ribosomal protein L24e family protein;(source:Araport11)
AT2G44930	AT2G44930	transmembrane protein, putative (DUF247);(source:Araport11)
AT2G45030	AT2G45030	Translation elongation factor EFG/EF2 protein;(source:Araport11)
AT2G45080	cycp3;1	cyclin p3;(source:Araport11)
AT2G45160	HAM1	GRAS family transcription factor;(source:Araport11)
AT2G45220	AT2G45220	Plant invertase/pectin methylesterase inhibitor superfamily;(source:Araport11)
AT2G45280	RAD51C	RAS associated with diabetes protein 51C;(source:Araport11)
AT2G45420	LBD18	LOB domain-containing protein 18;(source:Araport11)
AT2G45460	AT2G45460	SMAD/FHA domain-containing protein;(source:Araport11)
AT2G45470	FLA8	FASCICLIN-like arabinogalactan protein 8;(source:Araport11)
AT2G45520	AT2G45520	coiled-coil protein;(source:Araport11)
AT2G45540	AT2G45540	WD-40 repeat family protein / beige-like protein;(source:Araport11)
AT2G45550	CYP76C4	cytochrome P450, family 76, subfamily C, polypeptide 4;(source:Araport11)
AT2G45630	AT2G45630	D-isomer specific 2-hydroxyacid dehydrogenase family protein;(source:Araport11)
AT2G45760	BAP2	BON association protein 2;(source:Araport11)
AT2G46210	SLD2	Fatty acid/sphingolipid desaturase;(source:Araport11)
AT2G46230	AT2G46230	PIN domain-like family protein;(source:Araport11)
AT2G46390	SDH8	succinate dehydrogenase subunit;(source:Araport11)
AT2G46750	GulLO2	D-arabinono-1,4-lactone oxidase family protein;(source:Araport11)
AT2G46760	GulLO6	D-arabinono-1,4-lactone oxidase family protein;(source:Araport11)
AT2G46800	ZAT	zinc transporter;(source:Araport11)
AT2G46910	AT2G46910	Plastid-lipid associated protein PAP / fibrillin family protein;(source:Araport11)
AT2G46915	AT2G46915	DUF3754 family protein, putative (DUF3754);(source:Araport11)
AT2G46920	POL	Protein phosphatase 2C family protein;(source:Araport11)
AT2G46990	IAA20	indole-3-acetic acid inducible 20;(source:Araport11)
AT2G47230	DUF6	agenet domain protein (DOMAIN OF UNKNOWN FUNCTION 724 6);(source:Araport11)
AT2G47310	AT2G47310	flowering time control protein-related / FCA gamma-like protein;(source:Araport11)
AT2G47330	AT2G47330	P-loop containing nucleoside triphosphate hydrolases superfamily protein;(source:Araport11)
AT2G47360	AT2G47360	transmembrane protein;(source:Araport11)
AT2G47370	AT2G47370	Calcium-dependent phosphotriesterase superfamily protein;(source:Araport11)
AT2G47420	DIM1A	Ribosomal RNA adenine dimethylase family protein;(source:Araport11)
AT2G47560	AT2G47560	RING/U-box superfamily protein;(source:Araport11)
AT2G47640	AT2G47640	Small nuclear ribonucleoprotein family protein;(source:Araport11)
AT2G47760	ALG3	asparagine-linked glycosylation 3;(source:Araport11)
AT2G47890	AT2G47890	B-box type zinc finger protein with CCT domain-containing protein;(source:Araport11)
AT2G48000	AT2G48000	Pentatricopeptide repeat (PPR) superfamily protein;(source:Araport11)
AT2G48030	AT2G48030	DNAse I-like superfamily protein;(source:Araport11)
AT2G48160	AT2G48160	Tudor/PWWP/MBT domain-containing protein;(source:Araport11)
AT3G01200	RP2	PPDK regulatory protein 2;(source:Araport11)
AT3G01220	HB20	homeobox protein 20;(source:Araport11)
AT3G01260	AT3G01260	Galactose mutarotase-like superfamily protein;(source:Araport11)
AT3G01319	AT3G01319	hypothetical protein;(source:Araport11)
AT3G01390	VMA10	vacuolar membrane ATPase 10;(source:Araport11)
AT3G01430	AT3G01430	NHL domain protein;(source:Araport11)
AT3G01480	CYP38	cyclophilin 38;(source:Araport11)
AT3G01510	LSF1	like SEX4 1;(source:Araport11)
AT3G01600	NAC044	NAC domain containing protein 44;(source:Araport11)
AT3G01640	GLCAK	glucuronokinase G;(source:Araport11)
AT3G01980	AT3G01980	NAD(P)-binding Rossmann-fold superfamily protein;(source:Araport11)
AT3G02120	AT3G02120	hydroxyproline-rich glycoprotein family protein;(source:Araport11)
AT3G02230	RGP1	reversibly glycosylated polypeptide 1;(source:Araport11)
AT3G02290	AT3G02290	RING/U-box superfamily protein;(source:Araport11)
AT3G02440	TBL20	TRICHOME BIREFRINGENCE-LIKE 20;(source:Araport11)
AT3G02480	AT3G02480	Late embryogenesis abundant protein (LEA) family protein;(source:Araport11)
AT3G02500	AT3G02500	mental retardation GTPase activating protein;(source:Araport11)
AT3G02750	AT3G02750	Protein phosphatase 2C family protein;(source:Araport11)
AT3G02780	IPP2	isopentenyl pyrophosphate:dimethylallyl pyrophosphate isomerase 2;(source:Araport11)
AT3G02910	AT3G02910	AIG2-like (avirulence induced gene) family protein;(source:Araport11)
AT3G03010	AT3G03010	Peptidyl-tRNA hydrolase II (PTH2) family protein;(source:Araport11)
AT3G03130	AT3G03130	lisH domain-like protein;(source:Araport11)
AT3G03310	LCAT3	lecithin:cholesterol acyltransferase 3;(source:Araport11)
AT3G03470	CYP89A9	cytochrome P450, family 87, subfamily A, polypeptide 9;(source:Araport11)
AT3G03630	CS26	cysteine synthase 26;(source:Araport11)
AT3G03670	AT3G03670	Peroxidase superfamily protein;(source:Araport11)
AT3G03680	AT3G03680	C2 calcium/lipid-binding plant phosphoribosyltransferase family protein;(source:Araport11)
AT3G03740	BPM4	BTB-POZ and MATH domain 4;(source:Araport11)
AT3G03860	APRL5	APR-like 5;(source:Araport11)
AT3G04050	AT3G04050	Pyruvate kinase family protein;(source:Araport11)
AT3G04060	NAC046	NAC domain containing protein 46;(source:Araport11)
AT3G04070	NAC047	NAC domain containing protein 47;(source:Araport11)
AT3G04110	GLR1.1	glutamate receptor 1.1;(source:Araport11)
AT3G04220	AT3G04220	Disease resistance protein (TIR-NBS-LRR class) family;(source:Araport11)
AT3G04420	NAC048	NAC domain containing protein 48;(source:Araport11)
AT3G04460	PEX12	peroxin-12;(source:Araport11)
AT3G04470	AT3G04470	Ankyrin repeat family protein;(source:Araport11)
AT3G04480	AT3G04480	endoribonuclease;(source:Araport11)
AT3G04500	AT3G04500	RNA-binding (RRM/RBD/RNP motifs) family protein;(source:Araport11)
AT3G04640	AT3G04640	glycine-rich protein;(source:Araport11)
AT3G04850	AT3G04850	Tesmin/TSO1-like CXC domain-containing protein;(source:Araport11)
AT3G05130	AT3G05130	paramyosin-like protein;(source:Araport11)
AT3G05155	AT3G05155	Major facilitator superfamily protein;(source:Araport11)
AT3G05170	AT3G05170	Phosphoglycerate mutase family protein;(source:Araport11)
AT3G05260	AT3G05260	NAD(P)-binding Rossmann-fold superfamily protein;(source:Araport11)
AT3G05545	AT3G05545	RING/U-box superfamily protein;(source:Araport11)
AT3G05550	AT3G05550	Hypoxia-responsive family protein;(source:Araport11)
AT3G05660	RLP33	receptor like protein 33;(source:Araport11)
AT3G06030	NP3	NPK1-related protein kinase 3;(source:Araport11)
AT3G06270	AT3G06270	Protein phosphatase 2C family protein;(source:Araport11)
AT3G06290	SAC3B	SAC3/GANP/Nin1/mts3/eIF-3 p25 family;(source:Araport11)
AT3G06330	AT3G06330	RING/U-box superfamily protein;(source:Araport11)
AT3G06470	AT3G06470	GNS1/SUR4 membrane protein family;(source:Araport11)
AT3G06540	REP	Rab escort protein;(source:Araport11)
AT3G06840	AT3G06840	hypothetical protein;(source:Araport11)
AT3G06960	PDE320	pigment defective 320;(source:Araport11)
AT3G07040	RPM1	NB-ARC domain-containing disease resistance protein;(source:Araport11)
AT3G07050	NSN1	GTP-binding family protein;(source:Araport11)
AT3G07150	AT3G07150	amino acid-ligase;(source:Araport11)
AT3G07370	CHIP	carboxyl terminus of HSC70-interacting protein;(source:Araport11)
AT3G07510	AT3G07510	maternal effect embryo arrest protein;(source:Araport11)
AT3G07570	AT3G07570	Cytochrome b561/ferric reductase transmembrane with DOMON related domain-containing protein;(source:Araport11)
AT3G07680	p24beta2	emp24/gp25L/p24 family/GOLD family protein;(source:Araport11)
AT3G07860	AT3G07860	Ubiquitin-like superfamily protein;(source:Araport11)
AT3G07880	SCN1	Immunoglobulin E-set superfamily protein;(source:Araport11)
AT3G07940	AT3G07940	Calcium-dependent ARF-type GTPase activating protein family;(source:Araport11)
AT3G07960	PIP5K6	Phosphatidylinositol-4-phosphate 5-kinase family protein;(source:Araport11)
AT3G08530	AT3G08530	Clathrin, heavy chain;(source:Araport11)
AT3G08636	AT3G08636	hypothetical protein;(source:Araport11)
AT3G08780	AT3G08780	BRISC complex subunit Abro1-like protein;(source:Araport11)
AT3G09010	AT3G09010	Protein kinase superfamily protein;(source:Araport11)
AT3G09032	AT3G09032	josephin-like protein;(source:Araport11)
AT3G09040	AT3G09040	Pentatricopeptide repeat (PPR) superfamily protein;(source:Araport11)
AT3G09080	AT3G09080	Transducin/WD40 repeat-like superfamily protein;(source:Araport11)
AT3G09100	AT3G09100	mRNA capping enzyme family protein;(source:Araport11)
AT3G09250	AT3G09250	Nuclear transport factor 2 (NTF2) family protein;(source:Araport11)
AT3G09470	AT3G09470	0
AT3G09660	MCM8	minichromosome maintenance 8;(source:Araport11)
AT3G09770	LOG2	RING/U-box superfamily protein;(source:Araport11)
AT3G09830	AT3G09830	Protein kinase superfamily protein;(source:Araport11)
AT3G09840	CDC48	cell division cycle 48;(source:Araport11)
AT3G09850	AT3G09850	D111/G-patch domain-containing protein;(source:Araport11)
AT3G09920	PIP5K9	phosphatidyl inositol monophosphate 5 kinase;(source:Araport11)
AT3G09960	AT3G09960	Calcineurin-like metallo-phosphoesterase superfamily protein;(source:Araport11)
AT3G10090	AT3G10090	Nucleic acid-binding, OB-fold-like protein;(source:Araport11)
AT3G10110	MEE67	Mitochondrial import inner membrane translocase subunit Tim17/Tim22/Tim23 family protein;(source:Araport11)
AT3G10113	AT3G10113	Homeodomain-like superfamily protein;(source:Araport11)
AT3G10160	DFC	DHFS-FPGS homolog C;(source:Araport11)
AT3G10300	AT3G10300	Calcium-binding EF-hand family protein;(source:Araport11)
AT3G10330	AT3G10330	Cyclin-like family protein;(source:Araport11)
AT3G10480	NAC050	NAC domain containing protein 50;(source:Araport11)
AT3G10490	NAC052	NAC domain containing protein 52;(source:Araport11)
AT3G10500	NAC053	NAC domain containing protein 53;(source:Araport11)
AT3G10525	LGO	LOSS OF GIANT CELLS FROM ORGANS;(source:Araport11)
AT3G10550	MTM1	Myotubularin-like phosphatases II superfamily;(source:Araport11)
AT3G10610	AT3G10610	Ribosomal S17 family protein;(source:Araport11)
AT3G10670	NAP7	non-intrinsic ABC protein 7;(source:Araport11)
AT3G10750	AT3G10750	FBD domain family;(source:Araport11)
AT3G10780	AT3G10780	emp24/gp25L/p24 family/GOLD family protein;(source:Araport11)
AT3G10815	AT3G10815	RING/U-box superfamily protein;(source:Araport11)
AT3G10930	AT3G10930	hypothetical protein;(source:Araport11)
AT3G10985	SAG20	senescence associated gene 20;(source:Araport11)
AT3G11010	RLP34	receptor like protein 34;(source:Araport11)
AT3G11030	TBL32	TRICHOME BIREFRINGENCE-LIKE 32;(source:Araport11)
AT3G11110	AT3G11110	RING/U-box superfamily protein;(source:Araport11)
AT3G11130	AT3G11130	Clathrin, heavy chain;(source:Araport11)
AT3G11150	AT3G11150	2-oxoglutarate (2OG) and Fe(II)-dependent oxygenase superfamily protein;(source:Araport11)
AT3G11200	AL2	alfin-like 2;(source:Araport11)
AT3G11280	AT3G11280	Duplicated homeodomain-like superfamily protein;(source:Araport11)
AT3G11320	AT3G11320	Nucleotide-sugar transporter family protein;(source:Araport11)
AT3G11330	PIRL9	plant intracellular ras group-related LRR 9;(source:Araport11)
AT3G11650	NHL2	NDR1/HIN1-like 2;(source:Araport11)
AT3G11820	SYP121	syntaxin of plants 121;(source:Araport11)
AT3G11840	PUB24	E3 ubiquitin-protein ligase PUB24-like protein;(source:Araport11)
AT3G11890	AT3G11890	Sterile alpha motif (SAM) domain-containing protein;(source:Araport11)
AT3G12020	AT3G12020	P-loop containing nucleoside triphosphate hydrolases superfamily protein;(source:Araport11)
AT3G12040	AT3G12040	DNA-3-methyladenine glycosylase (MAG);(source:Araport11)
AT3G12060	TBL1	trichome birefringence-like protein (DUF828);(source:Araport11)
AT3G12120	FAD2	fatty acid desaturase 2;(source:Araport11)
AT3G12380	ARP5	actin-related protein 5;(source:Araport11)
AT3G12400	ELC	Ubiquitin-conjugating enzyme/RWD-like protein;(source:Araport11)
AT3G12545	AT3G12545	Bifunctional inhibitor/lipid-transfer protein/seed storage 2S albumin superfamily protein;(source:Araport11)
AT3G12650	AT3G12650	transmembrane protein;(source:Araport11)
AT3G12770	MEF22	mitochondrial editing factor 22;(source:Araport11)
AT3G12820	MYB10	myb domain protein 10;(source:Araport11)
AT3G12910	AT3G12910	NAC (No Apical Meristem) domain transcriptional regulator superfamily protein;(source:Araport11)
AT3G12915	AT3G12915	Ribosomal protein S5/Elongation factor G/III/V family protein;(source:Araport11)
AT3G12960	SMP1	seed maturation protein;(source:Araport11)
AT3G13000	AT3G13000	ubiquinone biosynthesis protein (Protein of unknown function, DUF547);(source:Araport11)
AT3G13020	AT3G13020	hAT transposon superfamily protein;(source:Araport11)
AT3G13070	AT3G13070	CBS domain-containing protein / transporter associated domain-containing protein;(source:Araport11)
AT3G13120	AT3G13120	Ribosomal protein S10p/S20e family protein;(source:Araport11)
AT3G13160	AT3G13160	Tetratricopeptide repeat (TPR)-like superfamily protein;(source:Araport11)
AT3G13170	ATSPO11-1	Spo11/DNA topoisomerase VI, subunit A protein;(source:Araport11)
AT3G13175	AT3G13175	transmembrane protein;(source:Araport11)
AT3G13210	AT3G13210	crooked neck protein, putative / cell cycle protein;(source:Araport11)
AT3G13226	AT3G13226	regulatory protein RecX family protein;(source:Araport11)
AT3G13275	AT3G13275	transmembrane protein;(source:Araport11)
AT3G13437	AT3G13437	transmembrane protein;(source:Araport11)
AT3G13480	AT3G13480	nuclear polyadenylated RNA-binding protein;(source:Araport11)
AT3G13550	FUS9	Ubiquitin-conjugating enzyme family protein;(source:Araport11)
AT3G13620	PUT4	Amino acid permease family protein;(source:Araport11)
AT3G13640	ABCE1	RNAse l inhibitor protein 1;(source:Araport11)
AT3G13660	AT3G13660	Disease resistance-responsive (dirigent-like protein) family protein;(source:Araport11)
AT3G13670	AT3G13670	Protein kinase family protein;(source:Araport11)
AT3G13720	PRA8	PRA1 (Prenylated rab acceptor) family protein;(source:Araport11)
AT3G13782	NAP1;4	nucleosome assembly protein1;(source:Araport11)
AT3G13845	AT3G13845	transmembrane protein;(source:Araport11)
AT3G13910	AT3G13910	hypothetical protein (DUF3511);(source:Araport11)
AT3G13920	EIF4A1	eukaryotic translation initiation factor 4A1;(source:Araport11)
AT3G14000	ATBRXL2	DZC (Disease resistance/zinc finger/chromosome condensation-like region) domain containing protein;(source:Araport11)
AT3G14020	NF-YA6	nuclear factor Y, subunit A6;(source:Araport11)
AT3G14075	AT3G14075	Mono-/di-acylglycerol lipase, N-terminal;(source:Araport11)
AT3G14280	AT3G14280	LL-diaminopimelate aminotransferase;(source:Araport11)
AT3G14370	WAG2	Protein kinase superfamily protein;(source:Araport11)
AT3G14380	AT3G14380	Uncharacterized protein family (UPF0497);(source:Araport11)
AT3G14450	CID9	CTC-interacting domain 9;(source:Araport11)
AT3G14620	CYP72A8	cytochrome P450, family 72, subfamily A, polypeptide 8;(source:Araport11)
AT3G14740	AT3G14740	RING/FYVE/PHD zinc finger superfamily protein;(source:Araport11)
AT3G14840	AT3G14840	Leucine-rich repeat transmembrane protein kinase;(source:Araport11)
AT3G14930	HEME1	Uroporphyrinogen decarboxylase;(source:Araport11)
AT3G14960	AT3G14960	Galactosyltransferase family protein;(source:Araport11)
AT3G14990	DJ1A	Class I glutamine amidotransferase-like superfamily protein;(source:Araport11)
AT3G15000	RIP1	cobalt ion binding protein;(source:Araport11)
AT3G15040	AT3G15040	senescence regulator (Protein of unknown function, DUF584);(source:Araport11)
AT3G15060	RABA1g	RAB GTPase homolog A1G;(source:Araport11)
AT3G15115	AT3G15115	serine/arginine repetitive matrix protein;(source:Araport11)
AT3G15170	CUC1	NAC (No Apical Meristem) domain transcriptional regulator superfamily protein;(source:Araport11)
AT3G15280	AT3G15280	hypothetical protein;(source:Araport11)
AT3G15355	UBC25	ubiquitin-conjugating enzyme 25;(source:Araport11)
AT3G15357	AT3G15357	phosphopantothenoylcysteine decarboxylase subunit;(source:Araport11)
AT3G15480	AT3G15480	fiber (DUF1218);(source:Araport11)
AT3G15750	AT3G15750	Essential protein Yae1, N-terminal;(source:Araport11)
AT3G15880	WSIP2	WUS-interacting protein 2;(source:Araport11)
AT3G15909	AT3G15909	hypothetical protein;(source:Araport11)
AT3G15940	AT3G15940	UDP-Glycosyltransferase superfamily protein;(source:Araport11)
AT3G16140	PSAH-1	photosystem I subunit H-1;(source:Araport11)
AT3G16175	AT3G16175	Thioesterase superfamily protein;(source:Araport11)
AT3G16210	AT3G16210	F-box family protein;(source:Araport11)
AT3G16280	AT3G16280	Integrase-type DNA-binding superfamily protein;(source:Araport11)
AT3G16400	NSP1	nitrile specifier protein 1;(source:Araport11)
AT3G16520	UGT88A1	UDP-glucosyl transferase 88A1;(source:Araport11)
AT3G16530	AT3G16530	Legume lectin family protein;(source:Araport11)
AT3G16565	AT3G16565	threonyl and alanyl tRNA synthetase second additional domain-containing protein;(source:Araport11)
AT3G16910	AAE7	acyl-activating enzyme 7;(source:Araport11)
AT3G16920	CTL2	chitinase-like protein;(source:Araport11)
AT3G17100	AT3G17100	sequence-specific DNA binding transcription factor;(source:Araport11)
AT3G17205	UPL6	ubiquitin protein ligase 6;(source:Araport11)
AT3G17240	mtLPD2	lipoamide dehydrogenase 2;(source:Araport11)
AT3G17330	ECT6	evolutionarily conserved C-terminal region 6;(source:Araport11)
AT3G17350	AT3G17350	wall-associated receptor kinase carboxy-terminal protein;(source:Araport11)
AT3G17365	AT3G17365	S-adenosyl-L-methionine-dependent methyltransferases superfamily protein;(source:Araport11)
AT3G17420	GPK1	glyoxysomal protein kinase 1;(source:Araport11)
AT3G17465	RPL3P	ribosomal protein L3 plastid;(source:Araport11)
AT3G17609	HYH	HY5-homolog;(source:Araport11)
AT3G17670	AT3G17670	tetratricopeptide repeat (TPR)-containing protein;(source:Araport11)
AT3G17850	AT3G17850	Protein kinase superfamily protein;(source:Araport11)
AT3G17890	AT3G17890	hypothetical protein;(source:Araport11)
AT3G17920	AT3G17920	Outer arm dynein light chain 1 protein;(source:Araport11)
AT3G17930	DAC	transmembrane protein;(source:Araport11)
AT3G18035	HON4	winged-helix DNA-binding transcription factor family protein;(source:Araport11)
AT3G18170	AT3G18170	Glycosyltransferase family 61 protein;(source:Araport11)
AT3G18220	LPP4	Phosphatidic acid phosphatase (PAP2) family protein;(source:Araport11)
AT3G18230	AT3G18230	Octicosapeptide/Phox/Bem1p family protein;(source:Araport11)
AT3G18291	AT3G18291	hypothetical protein;(source:Araport11)
AT3G18350	AT3G18350	Plant protein of unknown function (DUF639);(source:TAIR10)
AT3G18410	AT3G18410	NADH dehydrogenase ubiquinone 1 beta subcomplex subunit 10-B-like protein (Complex I subunit NDUFS6);(source:Araport11)
AT3G18440	ALMT9	aluminum-activated malate transporter 9;(source:Araport11)
AT3G18500	AT3G18500	DNAse I-like superfamily protein;(source:Araport11)
AT3G18518	RTFL20	ROTUNDIFOLIA like 20;(source:Araport11)
AT3G18690	MKS1	MAP kinase substrate 1;(source:Araport11)
AT3G18710	PUB29	plant U-box 29;(source:Araport11)
AT3G18760	AT3G18760	Translation elongation factor EF1B/ribosomal protein S6 family protein;(source:Araport11)
AT3G18830	PMT5	polyol/monosaccharide transporter 5;(source:Araport11)
AT3G18840	AT3G18840	0
AT3G18890	Tic62	NAD(P)-binding Rossmann-fold superfamily protein;(source:Araport11)
AT3G18930	AT3G18930	RING/U-box superfamily protein;(source:Araport11)
AT3G19010	AT3G19010	2-oxoglutarate (2OG) and Fe(II)-dependent oxygenase superfamily protein;(source:Araport11)
AT3G19130	RBP47B	RNA-binding protein 47B;(source:Araport11)
AT3G19150	KRP6	KIP-related protein 6;(source:Araport11)
AT3G19250	AT3G19250	transmembrane protein, putative (DUF677);(source:Araport11)
AT3G19330	AT3G19330	transmembrane protein, putative (DUF677);(source:Araport11)
AT3G19390	AT3G19390	Granulin repeat cysteine protease family protein;(source:Araport11)
AT3G19400	AT3G19400	Cysteine proteinases superfamily protein;(source:Araport11)
AT3G19500	AT3G19500	basic helix-loop-helix (bHLH) DNA-binding superfamily protein;(source:Araport11)
AT3G19508	AT3G19508	complex 1 protein, LYR family protein;(source:Araport11)
AT3G19540	AT3G19540	glutamyl-tRNA (Gln) amidotransferase subunit A (DUF620);(source:Araport11)
AT3G19660	AT3G19660	hypothetical protein;(source:Araport11)
AT3G19680	AT3G19680	hypothetical protein (DUF1005);(source:Araport11)
AT3G19940	AT3G19940	Major facilitator superfamily protein;(source:Araport11)
AT3G20015	AT3G20015	Eukaryotic aspartyl protease family protein;(source:Araport11)
AT3G20060	UBC19	ubiquitin-conjugating enzyme19;(source:Araport11)
AT3G20420	RTL2	RNAse THREE-like protein 2;(source:Araport11)
AT3G20490	AT3G20490	Rho GTPase-activating protein;(source:Araport11)
AT3G20555	AT3G20555	hypothetical protein;(source:Araport11)
AT3G20610	AT3G20610	non-race specific disease resistance protein;(source:Araport11)
AT3G20890	AT3G20890	RNA-binding (RRM/RBD/RNP motifs) family protein;(source:Araport11)
AT3G21140	AT3G21140	Pyridoxamine 5-phosphate oxidase family protein;(source:Araport11)
AT3G21215	AT3G21215	RNA-binding (RRM/RBD/RNP motifs) family protein;(source:Araport11)
AT3G21240	4CL2	4-coumarate:CoA ligase 2;(source:Araport11)
AT3G21280	UBP7	ubiquitin carboxyl-terminal hydrolase;(source:Araport11)
AT3G21295	AT3G21295	Tudor/PWWP/MBT superfamily protein;(source:Araport11)
AT3G21350	MED6	RNA polymerase transcriptional regulation mediator-like protein;(source:Araport11)
AT3G21400	AT3G21400	dynein beta chain, ciliary protein;(source:Araport11)
AT3G21530	AT3G21530	DNAse I-like superfamily protein;(source:Araport11)
AT3G21550	DMP2	transmembrane protein, putative (DUF679 domain membrane protein 2);(source:Araport11)
AT3G21570	AT3G21570	proline-rich nuclear receptor coactivator;(source:Araport11)
AT3G21620	AT3G21620	ERD (early-responsive to dehydration stress) family protein;(source:Araport11)
AT3G21740	APO4	APO RNA-binding protein (DUF794);(source:Araport11)
AT3G22190	IQD5	IQ-domain 5;(source:Araport11)
AT3G22230	AT3G22230	Ribosomal L27e protein family;(source:Araport11)
AT3G22260	AT3G22260	Cysteine proteinases superfamily protein;(source:Araport11)
AT3G22275	AT3G22275	jasmonate ZIM-domain protein;(source:Araport11)
AT3G22300	RPS10	ribosomal protein S10;(source:Araport11)
AT3G22430	AT3G22430	RNA recognition motif XS domain protein;(source:Araport11)
AT3G22460	OASA2	O-acetylserine (thiol) lyase (OAS-TL) isoform A2;(source:Araport11)
AT3G22670	AT3G22670	Pentatricopeptide repeat (PPR) superfamily protein;(source:Araport11)
AT3G22800	AT3G22800	Leucine-rich repeat (LRR) family protein;(source:Araport11)
AT3G22910	AT3G22910	ATPase E1-E2 type family protein / haloacid dehalogenase-like hydrolase family protein;(source:Araport11)
AT3G22961	AT3G22961	Paired amphipathic helix (PAH2) superfamily protein;(source:Araport11)
AT3G22968	#N/A	#N/A
AT3G23070	CFM3A	CRM family member 3A;(source:Araport11)
AT3G23100	XRCC4	DNA ligase IV-binding protein;(source:Araport11)
AT3G23160	AT3G23160	plant/protein (DUF668);(source:Araport11)
AT3G23170	AT3G23170	hypothetical protein;(source:Araport11)
AT3G23230	TDR1	Integrase-type DNA-binding superfamily protein;(source:Araport11)
AT3G23290	LSH4	0
AT3G23340	ckl10	casein kinase I-like 10;(source:Araport11)
AT3G23480	AT3G23480	Cyclopropane-fatty-acyl-phospholipid synthase;(source:Araport11)
AT3G23530	AT3G23530	Cyclopropane-fatty-acyl-phospholipid synthase;(source:Araport11)
AT3G23570	AT3G23570	alpha/beta-Hydrolases superfamily protein;(source:Araport11)
AT3G23630	IPT7	isopentenyltransferase 7;(source:Araport11)
AT3G24093	AT3G24093	Paired amphipathic helix (PAH2) superfamily protein;(source:Araport11)
AT3G24440	VRN5	Fibronectin type III domain-containing protein;(source:Araport11)
AT3G24517	AT3G24517	hypothetical protein;(source:Araport11)
AT3G24530	AT3G24530	AAA-type ATPase family protein / ankyrin repeat family protein;(source:Araport11)
AT3G24540	PERK3	Protein kinase superfamily protein;(source:Araport11)
AT3G24570	AT3G24570	Peroxisomal membrane 22 kDa (Mpv17/PMP22) family protein;(source:Araport11)
AT3G24670	AT3G24670	Pectin lyase-like superfamily protein;(source:Araport11)
AT3G25030	AT3G25030	RING/U-box superfamily protein;(source:Araport11)
AT3G25500	AFH1	formin homology 1;(source:Araport11)
AT3G25545	AT3G25545	trigger factor;(source:Araport11)
AT3G25720	AT3G25720	RNA-directed DNA polymerase (reverse transcriptase)-related family protein;(source:Araport11)
AT3G25730	EDF3	ethylene response DNA binding factor 3;(source:Araport11)
AT3G25740	MAP1B	methionine aminopeptidase 1C;(source:Araport11)
AT3G25800	PP2AA2	protein phosphatase 2A subunit A2;(source:Araport11)
AT3G25900	HMT-1	Homocysteine S-methyltransferase family protein;(source:Araport11)
AT3G26060	PRXQ	Thioredoxin superfamily protein;(source:Araport11)
AT3G26125	CYP86C2	cytochrome P450, family 86, subfamily C, polypeptide 2;(source:Araport11)
AT3G26280	CYP71B4	cytochrome P450, family 71, subfamily B, polypeptide 4;(source:Araport11)
AT3G26360	AT3G26360	Ribosomal protein S21 family protein;(source:Araport11)
AT3G26470	AT3G26470	Powdery mildew resistance protein, RPW8 domain-containing protein;(source:Araport11)
AT3G26900	SKL1	shikimate kinase like 1;(source:Araport11)
AT3G26980	MUB4	membrane-anchored ubiquitin-fold protein 4 precursor;(source:Araport11)
AT3G27000	ARP2	actin related protein 2;(source:Araport11)
AT3G27220	AT3G27220	Galactose oxidase/kelch repeat superfamily protein;(source:Araport11)
AT3G27880	AT3G27880	hypothetical protein (DUF1645);(source:Araport11)
AT3G28040	AT3G28040	Leucine-rich receptor-like protein kinase family protein;(source:Araport11)
AT3G28180	CSLC04	Cellulose-synthase-like C4;(source:Araport11)
AT3G28340	GATL10	galacturonosyltransferase-like 10;(source:Araport11)
AT3G28430	AT3G28430	CLEC16A-like protein;(source:Araport11)
AT3G28640	AT3G28640	Tetratricopeptide repeat (TPR)-like superfamily protein;(source:Araport11)
AT3G28650	AT3G28650	Cysteine/Histidine-rich C1 domain family protein;(source:Araport11)
AT3G28710	AT3G28710	ATPase, V0/A0 complex, subunit C/D;(source:Araport11)
AT3G28940	AT3G28940	AIG2-like (avirulence induced gene) family protein;(source:Araport11)
AT3G29040	AT3G29040	cysteine-rich repeat secretory protein, putative (DUF26);(source:Araport11)
AT3G29075	AT3G29075	glycine-rich protein;(source:Araport11)
AT3G29100	VTI13	vesicle transport V-snare 13;(source:Araport11)
AT3G29270	AT3G29270	RING/U-box superfamily protein;(source:Araport11)
AT3G29305	AT3G29305	transmembrane protein;(source:Araport11)
AT3G29639	AT3G29639	hypothetical protein;(source:Araport11)
AT3G30180	BR6OX2	brassinosteroid-6-oxidase 2;(source:Araport11)
AT3G43710	AT3G43710	Galactose oxidase/kelch repeat superfamily protein;(source:Araport11)
AT3G43810	CAM7	calmodulin 7;(source:Araport11)
AT3G44110	J3	DNAJ homologue 3;(source:Araport11)
AT3G44720	ADT4	arogenate dehydratase 4;(source:Araport11)
AT3G45010	scpl48	serine carboxypeptidase-like 48;(source:Araport11)
AT3G45220	AT3G45220	Serine protease inhibitor (SERPIN) family protein;(source:Araport11)
AT3G45290	MLO3	Seven transmembrane MLO family protein;(source:Araport11)
AT3G45443	AT3G45443	hypothetical protein;(source:Araport11)
AT3G45650	NAXT1	nitrate excretion transporter1;(source:Araport11)
AT3G46230	HSP17.4	heat shock protein 17.4;(source:Araport11)
AT3G46370	AT3G46370	Leucine-rich repeat protein kinase family protein;(source:Araport11)
AT3G46390	AT3G46390	NAC domain protein;(source:Araport11)
AT3G46440	UXS5	UDP-XYL synthase 5;(source:Araport11)
AT3G46580	MBD5	methyl-CPG-binding domain protein 5;(source:Araport11)
AT3G46600	AT3G46600	GRAS family transcription factor;(source:Araport11)
AT3G46740	TOC75-III	translocon at the outer envelope membrane of chloroplasts 75-III;(source:Araport11)
AT3G46890	AT3G46890	maternal effect embryo arrest protein;(source:Araport11)
AT3G47000	AT3G47000	Glycosyl hydrolase family protein;(source:Araport11)
AT3G47010	AT3G47010	Glycosyl hydrolase family protein;(source:Araport11)
AT3G47210	AT3G47210	hypothetical protein (DUF247);(source:Araport11)
AT3G47600	MYB94	myb domain protein 94;(source:Araport11)
AT3G47730	ABCA2	ATP-binding cassette A2;(source:Araport11)
AT3G47750	ABCA4	ATP binding cassette subfamily A4;(source:Araport11)
AT3G47780	ABCA7	ABC2 homolog 6;(source:Araport11)
AT3G47810	MAG1	Calcineurin-like metallo-phosphoesterase superfamily protein;(source:Araport11)
AT3G47820	PUB39	PLANT U-BOX 39;(source:Araport11)
AT3G47850	AT3G47850	tRNA (Ile)-lysidine synthase;(source:Araport11)
AT3G48070	AT3G48070	RING/U-box superfamily protein;(source:Araport11)
AT3G48230	AT3G48230	carboxyl-terminal peptidase (DUF239);(source:Araport11)
AT3G48231	LCR48	low-molecular-weight cysteine-rich 48;(source:Araport11)
AT3G48440	AT3G48440	Zinc finger C-x8-C-x5-C-x3-H type family protein;(source:Araport11)
AT3G48560	CSR1	chlorsulfuron/imidazolinone resistant 1;(source:Araport11)
AT3G48610	NPC6	non-specific phospholipase C6;(source:Araport11)
AT3G48700	CXE13	carboxyesterase 13;(source:Araport11)
AT3G48760	AT3G48760	DHHC-type zinc finger family protein;(source:Araport11)
AT3G48850	PHT3;2	phosphate transporter 3;(source:Araport11)
AT3G49051	#N/A	#N/A
AT3G49130	AT3G49130	SWAP (Suppressor-of-White-APricot)/surp RNA-binding domain-containing protein;(source:Araport11)
AT3G49160	AT3G49160	pyruvate kinase family protein;(source:Araport11)
AT3G49320	AT3G49320	Metal-dependent protein hydrolase;(source:Araport11)
AT3G49370	AT3G49370	Calcium-dependent protein kinase (CDPK) family protein;(source:Araport11)
AT3G49380	iqd15	IQ-domain 15;(source:Araport11)
AT3G49700	ACS9	1-aminocyclopropane-1-carboxylate synthase 9;(source:Araport11)
AT3G49720	AT3G49720	transmembrane protein;(source:Araport11)
AT3G49810	AT3G49810	ARM repeat superfamily protein;(source:Araport11)
AT3G50020	AT3G50020	Serine protease inhibitor, potato inhibitor I-type family protein;(source:Araport11)
AT3G50030	AT3G50030	ARM-repeat/Tetratricopeptide repeat (TPR)-like protein;(source:Araport11)
AT3G50120	AT3G50120	transmembrane protein, putative (DUF247);(source:Araport11)
AT3G50310	MAPKKK20	mitogen-activated protein kinase kinase kinase 20;(source:Araport11)
AT3G50420	AT3G50420	Pentatricopeptide repeat (PPR) superfamily protein;(source:Araport11)
AT3G50500	SNRK2.2	SNF1-related protein kinase 2.2;(source:Araport11)
AT3G50870	MNP	GATA type zinc finger transcription factor family protein;(source:Araport11)
AT3G50890	HB28	homeobox protein 28;(source:Araport11)
AT3G50920	LPPepsilon1	Phosphatidic acid phosphatase (PAP2) family protein;(source:Araport11)
AT3G50930	BCS1	cytochrome BC1 synthesi;(source:Araport11)
AT3G51000	AT3G51000	alpha/beta-Hydrolases superfamily protein;(source:Araport11)
AT3G51080	GATA6	GATA transcription factor 6;(source:Araport11)
AT3G51090	AT3G51090	coiled-coil 90B-like protein (DUF1640);(source:Araport11)
AT3G51130	AT3G51130	transmembrane protein;(source:Araport11)
AT3G51140	AT3G51140	DnaJ (DUF3353);(source:Araport11)
AT3G51160	MUR1	NAD(P)-binding Rossmann-fold superfamily protein;(source:Araport11)
AT3G51260	PAD1	20S proteasome alpha subunit PAD1;(source:Araport11)
AT3G51320	AT3G51320	Pentatricopeptide repeat (PPR) superfamily protein;(source:Araport11)
AT3G51440	AT3G51440	Calcium-dependent phosphotriesterase superfamily protein;(source:Araport11)
AT3G51450	AT3G51450	Calcium-dependent phosphotriesterase superfamily protein;(source:Araport11)
AT3G51680	SDR2	NAD(P)-binding Rossmann-fold superfamily protein;(source:Araport11)
AT3G52130	AT3G52130	Bifunctional inhibitor/lipid-transfer protein/seed storage 2S albumin superfamily protein;(source:Araport11)
AT3G52190	PHF1	phosphate transporter traffic facilitator1;(source:Araport11)
AT3G52240	AT3G52240	transcriptional regulator ATRX;(source:Araport11)
AT3G52370	FLA15	FASCICLIN-like arabinogalactan protein 15 precursor;(source:Araport11)
AT3G52500	AT3G52500	Eukaryotic aspartyl protease family protein;(source:Araport11)
AT3G52520	AT3G52520	hypothetical protein;(source:Araport11)
AT3G52540	OFP18	ovate family protein 18;(source:Araport11)
AT3G52610	AT3G52610	GATA zinc finger protein;(source:Araport11)
AT3G52950	AT3G52950	CBS / octicosapeptide/Phox/Bemp1 (PB1) domains-containing protein;(source:Araport11)
AT3G53120	VPS37-1	Modifier of rudimentary (Mod(r)) protein;(source:Araport11)
AT3G53150	UGT73D1	UDP-glucosyl transferase 73D1;(source:Araport11)
AT3G53210	UMAMIT6	nodulin MtN21 /EamA-like transporter family protein;(source:Araport11)
AT3G53230	AtCDC48B	ATPase, AAA-type, CDC48 protein;(source:Araport11)
AT3G53232	RTFL1	ROTUNDIFOLIA like 1;(source:Araport11)
AT3G53260	PAL2	phenylalanine ammonia-lyase 2;(source:Araport11)
AT3G53400	AT3G53400	peptide upstream protein;(source:Araport11)
AT3G53450	LOG4	Putative lysine decarboxylase family protein;(source:Araport11)
AT3G53570	FC1	serine/threonine-protein kinase AFC1;(source:Araport11)
AT3G53630	AT3G53630	hypothetical protein;(source:Araport11)
AT3G53640	AT3G53640	Protein kinase superfamily protein;(source:Araport11)
AT3G53680	AT3G53680	Acyl-CoA N-acyltransferase with RING/FYVE/PHD-type zinc finger domain-containing protein;(source:Araport11)
AT3G53760	GCP4	GAMMA-TUBULIN COMPLEX PROTEIN 4;(source:Araport11)
AT3G53780	RBL4	RHOMBOID-like protein 4;(source:Araport11)
AT3G53840	AT3G53840	Protein kinase superfamily protein;(source:Araport11)
AT3G53950	AT3G53950	glyoxal oxidase-related protein;(source:Araport11)
AT3G54000	AT3G54000	TIP41-like protein;(source:Araport11)
AT3G54050	HCEF1	high cyclic electron flow 1;(source:Araport11)
AT3G54100	AT3G54100	O-fucosyltransferase family protein;(source:Araport11)
AT3G54130	AT3G54130	Josephin family protein;(source:Araport11)
AT3G54200	AT3G54200	Late embryogenesis abundant (LEA) hydroxyproline-rich glycoprotein family;(source:Araport11)
AT3G54420	EP3	homolog of carrot EP3-3 chitinase;(source:Araport11)
AT3G54600	DJ1F	Class I glutamine amidotransferase-like superfamily protein;(source:Araport11)
AT3G54710	CDT1B	CDT1-like protein B;(source:Araport11)
AT3G54820	PIP2;5	plasma membrane intrinsic protein 2;(source:Araport11)
AT3G55030	PGPS2	phosphatidylglycerolphosphate synthase 2;(source:Araport11)
AT3G55060	AT3G55060	CAP-gly domain linker;(source:Araport11)
AT3G55120	TT5	Chalcone-flavanone isomerase family protein;(source:Araport11)
AT3G55150	EXO70H1	exocyst subunit exo70 family protein H1;(source:Araport11)
AT3G55290	AT3G55290	NAD(P)-binding Rossmann-fold superfamily protein;(source:Araport11)
AT3G55515	RTFL7	ROTUNDIFOLIA like 7;(source:Araport11)
AT3G55530	SDIR1	RING/U-box superfamily protein;(source:Araport11)
AT3G55620	eIF6A	Translation initiation factor IF6;(source:Araport11)
AT3G55740	PROT2	proline transporter 2;(source:Araport11)
AT3G55790	AT3G55790	transmembrane protein;(source:Araport11)
AT3G55930	AT3G55930	pre-mRNA-splicing factor;(source:Araport11)
AT3G56020	AT3G56020	Ribosomal protein L41 family;(source:Araport11)
AT3G56110	PRA1.B1	prenylated RAB acceptor 1.B1;(source:Araport11)
AT3G56230	AT3G56230	BTB/POZ domain-containing protein;(source:Araport11)
AT3G56290	AT3G56290	potassium transporter;(source:Araport11)
AT3G56400	WRKY70	WRKY DNA-binding protein 70;(source:Araport11)
AT3G56410	AT3G56410	hypothetical protein (DUF3133);(source:Araport11)
AT3G56620	UMAMIT10	nodulin MtN21 /EamA-like transporter family protein;(source:Araport11)
AT3G56750	AT3G56750	plant/protein;(source:Araport11)
AT3G57060	AT3G57060	binding protein;(source:Araport11)
AT3G57070	AT3G57070	Glutaredoxin family protein;(source:Araport11)
AT3G57110	AT3G57110	exonuclease V;(source:Araport11)
AT3G57150	NAP57	homologue of NAP57;(source:Araport11)
AT3G57200	AT3G57200	glycosyltransferase-like protein;(source:Araport11)
AT3G57320	AT3G57320	threonine-tRNA ligase 2;(source:Araport11)
AT3G57330	ACA11	autoinhibited Ca2+-ATPase 11;(source:Araport11)
AT3G57370	AT3G57370	Cyclin family protein;(source:Araport11)
AT3G57450	AT3G57450	hypothetical protein;(source:Araport11)
AT3G57480	AT3G57480	zinc finger (C2H2 type, AN1-like) family protein;(source:Araport11)
AT3G57680	AT3G57680	Peptidase S41 family protein;(source:Araport11)
AT3G57710	AT3G57710	Protein kinase superfamily protein;(source:Araport11)
AT3G57740	AT3G57740	Protein kinase superfamily protein;(source:Araport11)
AT3G57760	AT3G57760	Protein kinase superfamily protein;(source:Araport11)
AT3G57790	AT3G57790	Pectin lyase-like superfamily protein;(source:Araport11)
AT3G57958	#N/A	#N/A
AT3G58020	AT3G58020	Chaperone DnaJ-domain superfamily protein;(source:Araport11)
AT3G58420	AT3G58420	TRAF-like superfamily protein;(source:Araport11)
AT3G58490	SPP1	Phosphatidic acid phosphatase (PAP2) family protein;(source:Araport11)
AT3G58500	PP2A-4	protein phosphatase 2A-4;(source:Araport11)
AT3G58730	AT3G58730	vacuolar ATP synthase subunit D (VATD) / V-ATPase D subunit / vacuolar proton pump D subunit (VATPD);(source:Araport11)
AT3G59220	PRN	pirin;(source:Araport11)
AT3G59380	FTA	farnesyltransferase A;(source:Araport11)
AT3G59520	RBL13	RHOMBOID-like protein 13;(source:Araport11)
AT3G59630	AT3G59630	diphthamide synthesis DPH2 family protein;(source:Araport11)
AT3G59690	IQD13	IQ-domain 13;(source:Araport11)
AT3G59700	HLECRK	lectin-receptor kinase;(source:Araport11)
AT3G59710	AT3G59710	NAD(P)-binding Rossmann-fold superfamily protein;(source:Araport11)
AT3G60160	ABCC9	multidrug resistance-associated protein 9;(source:Araport11)
AT3G60390	HAT3	homeobox-leucine zipper protein 3;(source:Araport11)
AT3G60420	AT3G60420	phosphoglycerate mutase family protein;(source:Araport11)
AT3G60470	AT3G60470	transmembrane protein, putative (DUF247);(source:Araport11)
AT3G60600	VAP27-1	vesicle associated protein;(source:Araport11)
AT3G60640	ATG8G	Ubiquitin-like superfamily protein;(source:Araport11)
AT3G60870	AHL18	AT-hook motif nuclear-localized protein 18;(source:Araport11)
AT3G60900	FLA10	FASCICLIN-like arabinogalactan-protein 10;(source:Araport11)
AT3G60966	AT3G60966	RING/U-box superfamily protein;(source:Araport11)
AT3G61389	#N/A	#N/A
AT3G61860	RS31	RNA-binding (RRM/RBD/RNP motifs) family protein;(source:Araport11)
AT3G62020	GLP10	germin-like protein 10;(source:Araport11)
AT3G62110	AT3G62110	Pectin lyase-like superfamily protein;(source:Araport11)
AT3G62150	ABCB21	P-glycoprotein 21;(source:Araport11)
AT3G62360	AT3G62360	Carbohydrate-binding-like fold;(source:Araport11)
AT3G62410	CP12-2	CP12 domain-containing protein 2;(source:Araport11)
AT3G62528	AT3G62528	hypothetical protein;(source:Araport11)
AT3G62580	AT3G62580	Late embryogenesis abundant protein (LEA) family protein;(source:Araport11)
AT3G62620	AT3G62620	sucrose-phosphatase-like protein;(source:Araport11)
AT3G62680	PRP3	proline-rich protein 3;(source:Araport11)
AT3G62770	AtATG18a	Transducin/WD40 repeat-like superfamily protein;(source:Araport11)
AT3G62800	DRB4	double-stranded-RNA-binding protein 4;(source:Araport11)
AT3G62840	AT3G62840	Small nuclear ribonucleoprotein family protein;(source:Araport11)
AT3G62970	AT3G62970	zinc finger (C3HC4-type RING finger) family protein;(source:Araport11)
AT3G63095	AT3G63095	Tetratricopeptide repeat (TPR)-like superfamily protein;(source:Araport11)
AT3G63150	MIRO2	MIRO-related GTP-ase 2;(source:Araport11)
AT3G63200	PLP9	PATATIN-like protein 9;(source:Araport11)
AT3G63290	AT3G63290	2-oxoglutarate (2OG) and Fe(II)-dependent oxygenase superfamily protein;(source:Araport11)
AT3G63360	AT3G63360	defensin-like protein;(source:Araport11)
AT3G63380	AT3G63380	ATPase E1-E2 type family protein / haloacid dehalogenase-like hydrolase family protein;(source:Araport11)
AT3G63480	AT3G63480	ATP binding microtubule motor family protein;(source:Araport11)
AT3G63520	CCD1	carotenoid cleavage dioxygenase 1;(source:Araport11)
AT4G00080	UNE11	Plant invertase/pectin methylesterase inhibitor superfamily protein;(source:Araport11)
AT4G00170	AT4G00170	Plant VAMP (vesicle-associated membrane protein) family protein;(source:Araport11)
AT4G00240	PLDBETA2	phospholipase D beta 2;(source:Araport11)
AT4G00330	CRCK2	calmodulin-binding receptor-like cytoplasmic kinase 2;(source:Araport11)
AT4G00660	RH8	RNAhelicase-like 8;(source:Araport11)
AT4G00740	QUA3	S-adenosyl-L-methionine-dependent methyltransferases superfamily protein;(source:Araport11)
AT4G00755	AT4G00755	F-box family protein;(source:Araport11)
AT4G00940	AT4G00940	Dof-type zinc finger DNA-binding family protein;(source:Araport11)
AT4G00970	CRK41	cysteine-rich RLK (RECEPTOR-like protein kinase) 41;(source:Araport11)
AT4G01000	AT4G01000	Ubiquitin-like superfamily protein;(source:Araport11)
AT4G01150	AT4G01150	CURVATURE THYLAKOID 1A-like protein;(source:Araport11)
AT4G01290	AT4G01290	chorismate synthase;(source:Araport11)
AT4G01335	AT4G01335	TATA box-binding protein associated factor RNA polymerase I subunit B-like protein;(source:Araport11)
AT4G01440	UMAMIT31	nodulin MtN21 /EamA-like transporter family protein;(source:Araport11)
AT4G01516	AT4G01516	hypothetical protein;(source:Araport11)
AT4G01550	NAC069	NAC domain containing protein 69;(source:Araport11)
AT4G01700	AT4G01700	Chitinase family protein;(source:Araport11)
AT4G01897	AT4G01897	dihydroorotate dehydrogenase;(source:Araport11)
AT4G02020	SWN	SET domain-containing protein;(source:Araport11)
AT4G02080	SAR2	secretion-associated RAS super family 2;(source:Araport11)
AT4G02280	SUS3	sucrose synthase 3;(source:Araport11)
AT4G02320	AT4G02320	Plant invertase/pectin methylesterase inhibitor superfamily;(source:Araport11)
AT4G02330	ATPMEPCRB	Plant invertase/pectin methylesterase inhibitor superfamily;(source:Araport11)
AT4G02340	AT4G02340	alpha/beta-Hydrolases superfamily protein;(source:Araport11)
AT4G02350	SEC15B	exocyst complex component sec15B;(source:Araport11)
AT4G02380	SAG21	senescence-associated gene 21;(source:Araport11)
AT4G02425	AT4G02425	LYR motif protein;(source:Araport11)
AT4G02590	UNE12	basic helix-loop-helix (bHLH) DNA-binding superfamily protein;(source:Araport11)
AT4G02640	BZO2H1	bZIP transcription factor family protein;(source:Araport11)
AT4G03070	AOP1	2-oxoglutarate (2OG) and Fe(II)-dependent oxygenase superfamily protein;(source:Araport11)
AT4G03380	AT4G03380	hypothetical protein;(source:Araport11)
AT4G03460	AT4G03460	Ankyrin repeat family protein;(source:Araport11)
AT4G03480	AT4G03480	Ankyrin repeat family protein;(source:Araport11)
AT4G03600	AT4G03600	pyrroline-5-carboxylate reductase;(source:Araport11)
AT4G03930	AT4G03930	Plant invertase/pectin methylesterase inhibitor superfamily;(source:Araport11)
AT4G04610	36982	APS reductase 1;(source:Araport11)
AT4G04695	CPK31	calcium-dependent protein kinase 31;(source:Araport11)
AT4G04720	CPK21	calcium-dependent protein kinase 21;(source:Araport11)
AT4G04870	CLS	cardiolipin synthase;(source:Araport11)
AT4G04925	AT4G04925	transmembrane protein;(source:Araport11)
AT4G04960	AT4G04960	Concanavalin A-like lectin protein kinase family protein;(source:Araport11)
AT4G05090	AT4G05090	Inositol monophosphatase family protein;(source:Araport11)
AT4G05110	ENT6	equilibrative nucleoside transporter 6;(source:Araport11)
AT4G05370	#N/A	#N/A
AT4G08330	AT4G08330	hypothetical protein;(source:Araport11)
AT4G08360	AT4G08360	KOW domain-containing protein;(source:Araport11)
AT4G09030	AGP10	arabinogalactan protein 10;(source:Araport11)
AT4G09960	STK	K-box region and MADS-box transcription factor family protein;(source:Araport11)
AT4G10120	ATSPS4F	Sucrose-phosphate synthase family protein;(source:Araport11)
AT4G10360	AT4G10360	TRAM, LAG1 and CLN8 (TLC) lipid-sensing domain containing protein;(source:Araport11)
AT4G10695	AT4G10695	CDC68-like protein;(source:Araport11)
AT4G10767	SCRL21	SCR-like 21;(source:Araport11)
AT4G11000	AT4G11000	Ankyrin repeat family protein;(source:Araport11)
AT4G11060	MTSSB	mitochondrially targeted single-stranded DNA binding protein;(source:Araport11)
AT4G11175	AT4G11175	Nucleic acid-binding, OB-fold-like protein;(source:Araport11)
AT4G11230	AT4G11230	Riboflavin synthase-like superfamily protein;(source:Araport11)
AT4G11240	TOPP7	Calcineurin-like metallo-phosphoesterase superfamily protein;(source:Araport11)
AT4G11370	RHA1A	RING-H2 finger A1A;(source:Araport11)
AT4G11630	AT4G11630	Ribosomal protein L19 family protein;(source:Araport11)
AT4G12130	AT4G12130	Glycine cleavage T-protein family;(source:Araport11)
AT4G12210	AT4G12210	RING/U-box superfamily protein;(source:Araport11)
AT4G12230	AT4G12230	alpha/beta-Hydrolases superfamily protein;(source:Araport11)
AT4G12250	GAE5	UDP-D-glucuronate 4-epimerase 5;(source:Araport11)
AT4G12330	CYP706A7	cytochrome P450, family 706, subfamily A, polypeptide 7;(source:Araport11)
AT4G12382	AT4G12382	F-box family protein;(source:Araport11)
AT4G12400	Hop3	stress-inducible protein;(source:Araport11)
AT4G12440	APT4	adenine phosphoribosyl transferase 4;(source:Araport11)
AT4G12450	AT4G12450	zinc finger (C2H2 type) family protein;(source:Araport11)
AT4G12790	AT4G12790	P-loop containing nucleoside triphosphate hydrolases superfamily protein;(source:Araport11)
AT4G13620	AT4G13620	Integrase-type DNA-binding superfamily protein;(source:Araport11)
AT4G13720	AT4G13720	Inosine triphosphate pyrophosphatase family protein;(source:Araport11)
AT4G14560	IAA1	indole-3-acetic acid inducible;(source:Araport11)
AT4G14580	CIPK4	CBL-interacting protein kinase 4;(source:Araport11)
AT4G14590	emb2739	embryo defective 2739;(source:Araport11)
AT4G14820	AT4G14820	Pentatricopeptide repeat (PPR) superfamily protein;(source:Araport11)
AT4G14950	KMS1	SNARE associated Golgi protein family;(source:Araport11)
AT4G15080	AT4G15080	DHHC-type zinc finger family protein;(source:Araport11)
AT4G15090	FAR1	FRS (FAR1 Related Sequences) transcription factor family;(source:Araport11)
AT4G15110	CYP97B3	cytochrome P450, family 97, subfamily B, polypeptide 3;(source:Araport11)
AT4G15120	AT4G15120	VQ motif-containing protein;(source:Araport11)
AT4G15140	AT4G15140	hypothetical protein;(source:Araport11)
AT4G15180	SDG2	SET domain protein 2;(source:Araport11)
AT4G15280	UGT71B5	UDP-glucosyl transferase 71B5;(source:Araport11)
AT4G15410	PUX5	serine/threonine protein phosphatase 2A 55 kDa regulatory subunit B prime gamma;(source:Araport11)
AT4G15470	AT4G15470	Bax inhibitor-1 family protein;(source:Araport11)
AT4G15620	AT4G15620	Uncharacterized protein family (UPF0497);(source:Araport11)
AT4G15720	AT4G15720	Tetratricopeptide repeat (TPR)-like superfamily protein;(source:Araport11)
AT4G15880	ESD4	Cysteine proteinases superfamily protein;(source:Araport11)
AT4G16210	ECHIA	enoyl-CoA hydratase/isomerase A;(source:Araport11)
AT4G16470	AT4G16470	Tetratricopeptide repeat (TPR)-like superfamily protein;(source:Araport11)
AT4G16560	AT4G16560	HSP20-like chaperone;(source:Araport11)
AT4G16570	PRMT7	protein arginine methyltransferase 7;(source:Araport11)
AT4G16590	CSLA01	cellulose synthase-like A01;(source:Araport11)
AT4G16630	AT4G16630	DEA(D/H)-box RNA helicase family protein;(source:Araport11)
AT4G16670	AT4G16670	auxin canalization protein (DUF828);(source:Araport11)
AT4G16700	PSD1	phosphatidylserine decarboxylase 1;(source:Araport11)
AT4G16720	AT4G16720	Ribosomal protein L23/L15e family protein;(source:Araport11)
AT4G16760	ACX1	acyl-CoA oxidase 1;(source:Araport11)
AT4G16790	AT4G16790	hydroxyproline-rich glycoprotein family protein;(source:Araport11)
AT4G16820	PLA-I{beta]2	alpha/beta-Hydrolases superfamily protein;(source:Araport11)
AT4G16840	AT4G16840	transmembrane protein;(source:Araport11)
AT4G16880	AT4G16880	Leucine-rich repeat (LRR) family protein;(source:Araport11)
AT4G16900	AT4G16900	Disease resistance protein (TIR-NBS-LRR class) family;(source:Araport11)
AT4G17260	AT4G17260	Lactate/malate dehydrogenase family protein;(source:Araport11)
AT4G17430	AT4G17430	O-fucosyltransferase family protein;(source:Araport11)
AT4G17440	AT4G17440	chromogranin (DUF1639);(source:Araport11)
AT4G17680	AT4G17680	SBP (S-ribonuclease binding protein) family protein;(source:Araport11)
AT4G17720	AT4G17720	RNA-binding (RRM/RBD/RNP motifs) family protein;(source:Araport11)
AT4G17790	AT4G17790	SNARE associated Golgi protein family;(source:Araport11)
AT4G17840	AT4G17840	CAAX protease self-immunity protein;(source:Araport11)
AT4G17870	PYR1	Polyketide cyclase/dehydrase and lipid transport superfamily protein;(source:Araport11)
AT4G17960	AT4G17960	phospholipid hydroperoxide glutathione peroxidase;(source:Araport11)
AT4G18080	AT4G18080	transmembrane protein;(source:Araport11)
AT4G18100	AT4G18100	Ribosomal protein L32e;(source:Araport11)
AT4G18280	AT4G18280	glycine-rich cell wall protein-like protein;(source:Araport11)
AT4G18390	TCP2	TEOSINTE BRANCHED 1, cycloidea and PCF transcription factor 2;(source:Araport11)
AT4G18610	LSH9	LIGHT-DEPENDENT SHORT HYPOCOTYLS-like protein (DUF640);(source:Araport11)
AT4G18790	NRAMP5	NRAMP metal ion transporter family protein;(source:Araport11)
AT4G18920	AT4G18920	histone acetyltransferase (DUF1264);(source:Araport11)
AT4G18990	XTH29	xyloglucan endotransglucosylase/hydrolase 29;(source:Araport11)
AT4G19220	AT4G19220	Tetratricopeptide repeat (TPR)-like superfamily protein;(source:Araport11)
AT4G19230	CYP707A1	cytochrome P450, family 707, subfamily A, polypeptide 1;(source:Araport11)
AT4G19390	AT4G19390	Uncharacterized protein family (UPF0114);(source:Araport11)
AT4G19450	AT4G19450	Major facilitator superfamily protein;(source:Araport11)
AT4G19640	ARA7	Ras-related small GTP-binding family protein;(source:Araport11)
AT4G19720	AT4G19720	Glycosyl hydrolase family protein with chitinase insertion domain-containing protein;(source:Araport11)
AT4G19830	AT4G19830	FKBP-like peptidyl-prolyl cis-trans isomerase family protein;(source:Araport11)
AT4G19880	AT4G19880	Glutathione S-transferase family protein;(source:Araport11)
AT4G19950	AT4G19950	polyadenylate-binding protein 1-B-binding protein;(source:Araport11)
AT4G20130	PTAC14	plastid transcriptionally active 14;(source:Araport11)
AT4G20140	GSO1	Leucine-rich repeat transmembrane protein kinase;(source:Araport11)
AT4G20190	AT4G20190	hypothetical protein;(source:Araport11)
AT4G20380	LSD1	LSD1 zinc finger family protein;(source:Araport11)
AT4G20720	AT4G20720	dentin sialophosphoprotein-like protein;(source:Araport11)
AT4G20960	PyrD	Cytidine/deoxycytidylate deaminase family protein;(source:Araport11)
AT4G21105	AT4G21105	cytochrome-c oxidase/ electron carrier;(source:Araport11)
AT4G21170	AT4G21170	Tetratricopeptide repeat (TPR)-like superfamily protein;(source:Araport11)
AT4G21216	#N/A	#N/A
AT4G21230	CRK27	cysteine-rich RLK (RECEPTOR-like protein kinase) 27;(source:Araport11)
AT4G21410	CRK29	cysteine-rich RLK (RECEPTOR-like protein kinase) 29;(source:Araport11)
AT4G21440	MYB102	MYB-like 102;(source:Araport11)
AT4G21445	AT4G21445	receptor-interacting protein;(source:Araport11)
AT4G21480	STP12	sugar transporter protein 12;(source:Araport11)
AT4G21510	FBS2	F-box family protein;(source:Araport11)
AT4G21610	LOL2	lsd one like 2;(source:Araport11)
AT4G21700	AT4G21700	DUF2921 family protein, putative (DUF2921);(source:Araport11)
AT4G21760	BGLU47	beta-glucosidase 47;(source:Araport11)
AT4G21790	TOM1	tobamovirus multiplication 1;(source:Araport11)
AT4G21810	DER2.1	DERLIN-2.1;(source:Araport11)
AT4G21903	AT4G21903	MATE efflux family protein;(source:Araport11)
AT4G21990	37712	APS reductase 3;(source:Araport11)
AT4G22070	WRKY31	WRKY DNA-binding protein 31;(source:Araport11)
AT4G22150	PUX3	UBA/UBX domain protein;(source:Araport11)
AT4G22220	ISU1	SufE/NifU family protein;(source:Araport11)
AT4G22470	AT4G22470	protease inhibitor/seed storage/lipid transfer protein (LTP) family protein;(source:Araport11)
AT4G22530	AT4G22530	S-adenosyl-L-methionine-dependent methyltransferases superfamily protein;(source:Araport11)
AT4G22560	AT4G22560	sulfated surface-like glycoprotein;(source:Araport11)
AT4G22760	AT4G22760	Tetratricopeptide repeat (TPR)-like superfamily protein;(source:Araport11)
AT4G23010	UTR2	UDP-galactose transporter 2;(source:Araport11)
AT4G23170	EP1	receptor-like protein kinase-related family protein;(source:Araport11)
AT4G23460	AT4G23460	Adaptin family protein;(source:Araport11)
AT4G23490	AT4G23490	fringe-like protein (DUF604);(source:Araport11)
AT4G23496	SP1L5	SPIRAL1-like5;(source:Araport11)
AT4G23515	AT4G23515	Toll-Interleukin-Resistance (TIR) domain family protein;(source:Araport11)
AT4G23550	WRKY29	WRKY family transcription factor;(source:Araport11)
AT4G23610	AT4G23610	Late embryogenesis abundant (LEA) hydroxyproline-rich glycoprotein family;(source:Araport11)
AT4G23840	AT4G23840	Leucine-rich repeat (LRR) family protein;(source:Araport11)
AT4G23850	LACS4	AMP-dependent synthetase and ligase family protein;(source:Araport11)
AT4G24000	CSLG2	cellulose synthase like G2;(source:Araport11)
AT4G24026	AT4G24026	hypothetical protein;(source:Araport11)
AT4G24040	TRE1	trehalase 1;(source:Araport11)
AT4G24050	AT4G24050	NAD(P)-binding Rossmann-fold superfamily protein;(source:Araport11)
AT4G24100	AT4G24100	Protein kinase superfamily protein;(source:Araport11)
AT4G24110	AT4G24110	NADP-specific glutamate dehydrogenase;(source:Araport11)
AT4G24160	AT4G24160	alpha/beta-Hydrolases superfamily protein;(source:Araport11)
AT4G24260	GH9A3	glycosyl hydrolase 9A3;(source:Araport11)
AT4G24350	AT4G24350	Phosphorylase superfamily protein;(source:Araport11)
AT4G24370	AT4G24370	hypothetical protein;(source:Araport11)
AT4G24470	ZIM	GATA-type zinc finger protein with TIFY domain-containing protein;(source:Araport11)
AT4G24550	AT4G24550	Clathrin adaptor complexes medium subunit family protein;(source:Araport11)
AT4G24560	UBP16	ubiquitin-specific protease 16;(source:Araport11)
AT4G24630	AT4G24630	DHHC-type zinc finger family protein;(source:Araport11)
AT4G24700	AT4G24700	hypothetical protein;(source:Araport11)
AT4G24805	AT4G24805	S-adenosyl-L-methionine-dependent methyltransferases superfamily protein;(source:Araport11)
AT4G25010	SWEET14	Nodulin MtN3 family protein;(source:Araport11)
AT4G25070	AT4G25070	caldesmon-like protein;(source:Araport11)
AT4G25110	MC2	metacaspase 2;(source:Araport11)
AT4G25130	PMSR4	peptide met sulfoxide reductase 4;(source:Araport11)
AT4G25225	AT4G25225	transmembrane protein;(source:Araport11)
AT4G25240	SKS1	SKU5 similar 1;(source:Araport11)
AT4G25320	AT4G25320	AT hook motif DNA-binding family protein;(source:Araport11)
AT4G25330	AT4G25330	SAWADEE protein;(source:Araport11)
AT4G25540	MSH3	homolog of DNA mismatch repair protein MSH3;(source:Araport11)
AT4G25770	AT4G25770	alpha/beta-Hydrolases superfamily protein;(source:Araport11)
AT4G25830	AT4G25830	Uncharacterized protein family (UPF0497);(source:Araport11)
AT4G25840	GPP1	glycerol-3-phosphatase 1;(source:Araport11)
AT4G25960	ABCB2	P-glycoprotein 2;(source:Araport11)
AT4G25970	PSD3	phosphatidylserine decarboxylase 3;(source:Araport11)
AT4G25980	AT4G25980	peroxidase superfamily protein;(source:Araport11)
AT4G26050	PIRL8	plant intracellular ras group-related LRR 8;(source:Araport11)
AT4G26120	AT4G26120	Ankyrin repeat family protein / BTB/POZ domain-containing protein;(source:Araport11)
AT4G26130	AT4G26130	cotton fiber protein;(source:Araport11)
AT4G26230	AT4G26230	Ribosomal protein L31e family protein;(source:Araport11)
AT4G26480	AT4G26480	RNA-binding KH domain-containing protein;(source:Araport11)
AT4G26500	CPSUFE	chloroplast sulfur E;(source:Araport11)
AT4G26555	AT4G26555	FKBP-like peptidyl-prolyl cis-trans isomerase family protein;(source:Araport11)
AT4G26570	CBL3	calcineurin B-like 3;(source:Araport11)
AT4G26580	AT4G26580	RING/U-box superfamily protein;(source:Araport11)
AT4G26680	AT4G26680	Tetratricopeptide repeat (TPR)-like superfamily protein;(source:Araport11)
AT4G26810	AT4G26810	SWIB/MDM2 domain superfamily protein;(source:Araport11)
AT4G26900	AT-HF	HIS HF;(source:Araport11)
AT4G27320	PHOS34	Adenine nucleotide alpha hydrolases-like superfamily protein;(source:Araport11)
AT4G27560	AT4G27560	UDP-Glycosyltransferase superfamily protein;(source:Araport11)
AT4G27640	AT4G27640	ARM repeat superfamily protein;(source:Araport11)
AT4G27750	ISI1	binding protein;(source:Araport11)
AT4G27800	TAP38	thylakoid-associated phosphatase 38;(source:Araport11)
AT4G28085	AT4G28085	transmembrane protein;(source:Araport11)
AT4G28130	DGK6	diacylglycerol kinase 6;(source:Araport11)
AT4G28170	AT4G28170	transmembrane protein;(source:Araport11)
AT4G28300	AT4G28300	formin-like protein (DUF1421);(source:Araport11)
AT4G28340	AT4G28340	pyrroline-5-carboxylate reductase;(source:Araport11)
AT4G28390	AAC3	ADP/ATP carrier 3;(source:Araport11)
AT4G28400	AT4G28400	Protein phosphatase 2C family protein;(source:Araport11)
AT4G28440	AT4G28440	Nucleic acid-binding, OB-fold-like protein;(source:Araport11)
AT4G28450	AT4G28450	WD repeat and SOF domain-containing protein 1;(source:Araport11)
AT4G28470	RPN1B	26S proteasome regulatory subunit S2 1B;(source:Araport11)
AT4G28530	NAC074	NAC domain containing protein 74;(source:Araport11)
AT4G28550	AT4G28550	Ypt/Rab-GAP domain of gyp1p superfamily protein;(source:Araport11)
AT4G28590	MRL7	polyadenylate-binding protein 2-binding protein;(source:Araport11)
AT4G28700	AMT1;4	ammonium transporter 1;(source:Araport11)
AT4G28720	YUC8	Flavin-binding monooxygenase family protein;(source:Araport11)
AT4G28860	ckl4	casein kinase I-like 4;(source:Araport11)
AT4G29070	AT4G29070	Phospholipase A2 family protein;(source:Araport11)
AT4G29100	AT4G29100	basic helix-loop-helix (bHLH) DNA-binding superfamily protein;(source:Araport11)
AT4G29103	AT4G29103	transmembrane protein;(source:Araport11)
AT4G29170	ATMND1	Mnd1 family protein;(source:Araport11)
AT4G29310	AT4G29310	DUF1005 family protein (DUF1005);(source:Araport11)
AT4G29350	PFN2	profilin 2;(source:Araport11)
AT4G29410	AT4G29410	Ribosomal L28e protein family;(source:Araport11)
AT4G29420	AT4G29420	F-box/RNI-like superfamily protein;(source:Araport11)
AT4G29540	LpxA	bacterial transferase hexapeptide repeat-containing protein;(source:Araport11)
AT4G29610	AT4G29610	Cytidine/deoxycytidylate deaminase family protein;(source:Araport11)
AT4G29670	ACHT2	atypical CYS HIS rich thioredoxin 2;(source:Araport11)
AT4G29720	PAO5	polyamine oxidase 5;(source:Araport11)
AT4G29770	AT4G29770	target of trans acting-siR480/255 protein;(source:Araport11)
AT4G29810	MKK2	MAP kinase kinase 2;(source:Araport11)
AT4G29840	MTO2	Pyridoxal-5-phosphate-dependent enzyme family protein;(source:Araport11)
AT4G29905	AT4G29905	hypothetical protein;(source:Araport11)
AT4G30074	LCR19	low-molecular-weight cysteine-rich 19;(source:Araport11)
AT4G30090	AT4G30090	golgin family A protein;(source:Araport11)
AT4G30180	AT4G30180	hypothetical protein;(source:Araport11)
AT4G30270	XTH24	xyloglucan endotransglucosylase/hydrolase 24;(source:Araport11)
AT4G30360	CNGC17	cyclic nucleotide-gated channel 17;(source:Araport11)
AT4G30370	AT4G30370	RING/U-box superfamily protein;(source:Araport11)
AT4G30530	GGP1	Class I glutamine amidotransferase-like superfamily protein;(source:Araport11)
AT4G30580	ATS2	Phospholipid/glycerol acyltransferase family protein;(source:Araport11)
AT4G30810	scpl29	serine carboxypeptidase-like 29;(source:Araport11)
AT4G30850	HHP2	heptahelical transmembrane protein2;(source:Araport11)
AT4G30970	AT4G30970	hypothetical protein;(source:Araport11)
AT4G30996	NKS1	ubiquitin-associated protein (DUF1068);(source:Araport11)
AT4G31000	AT4G31000	Calmodulin-binding protein;(source:Araport11)
AT4G31040	AT4G31040	CemA-like proton extrusion protein-like protein;(source:Araport11)
AT4G31170	AT4G31170	Protein kinase superfamily protein;(source:Araport11)
AT4G31270	AT4G31270	sequence-specific DNA binding transcription factor;(source:Araport11)
AT4G31340	AT4G31340	myosin heavy chain-like protein;(source:Araport11)
AT4G31390	ACDO1	Protein kinase superfamily protein;(source:Araport11)
AT4G31670	UBP18	ubiquitin-specific protease 18;(source:Araport11)
AT4G31770	DBR1	debranching enzyme 1;(source:Araport11)
AT4G31830	AT4G31830	transmembrane protein;(source:Araport11)
AT4G31875	AT4G31875	hypothetical protein;(source:Araport11)
AT4G31920	RR10	response regulator 10;(source:Araport11)
AT4G31950	CYP82C3	cytochrome P450, family 82, subfamily C, polypeptide 3;(source:Araport11)
AT4G31985	AT4G31985	Ribosomal protein L39 family protein;(source:Araport11)
AT4G32060	AT4G32060	calcium-binding EF hand family protein;(source:Araport11)
AT4G32200	ASY2	DNA-binding HORMA family protein;(source:Araport11)
AT4G32260	PDE334	ATPase, F0 complex, subunit B/B, bacterial/chloroplast;(source:Araport11)
AT4G32340	AT4G32340	Tetratricopeptide repeat (TPR)-like superfamily protein;(source:Araport11)
AT4G32390	AT4G32390	Nucleotide-sugar transporter family protein;(source:Araport11)
AT4G32530	AT4G32530	ATPase, F0/V0 complex, subunit C protein;(source:Araport11)
AT4G32540	YUC1	Flavin-binding monooxygenase family protein;(source:Araport11)
AT4G32670	AT4G32670	RING/FYVE/PHD zinc finger superfamily protein;(source:Araport11)
AT4G32750	AT4G32750	transmembrane protein;(source:Araport11)
AT4G32770	VTE1	tocopherol cyclase, chloroplast / vitamin E deficient 1 (VTE1) / sucrose export defective 1 (SXD1);(source:Araport11)
AT4G32890	GATA9	GATA transcription factor 9;(source:Araport11)
AT4G32940	GAMMA-VPE	gamma vacuolar processing enzyme;(source:Araport11)
AT4G32960	AT4G32960	BRISC/BRCA1-A complex protein;(source:Araport11)
AT4G33010	GLDP1	glycine decarboxylase P-protein 1;(source:Araport11)
AT4G33130	AT4G33130	rho GTPase-activating protein;(source:Araport11)
AT4G33360	FLDH	NAD(P)-binding Rossmann-fold superfamily protein;(source:Araport11)
AT4G33830	AT4G33830	Glycosyl hydrolase family 10 protein;(source:Araport11)
AT4G33890	AT4G33890	transcriptional regulator of RNA polII, SAGA, subunit;(source:Araport11)
AT4G33980	AT4G33980	hypothetical protein;(source:Araport11)
AT4G34070	AT4G34070	Calcium-binding EF-hand family protein;(source:Araport11)
AT4G34090	AT4G34090	cyclin delta-3;(source:Araport11)
AT4G34250	KCS16	3-ketoacyl-CoA synthase 16;(source:Araport11)
AT4G34260	FUC95A	1,2-alpha-L-fucosidase;(source:Araport11)
AT4G34290	AT4G34290	SWIB/MDM2 domain superfamily protein;(source:Araport11)
AT4G34300	AT4G34300	Cupredoxin superfamily protein;(source:Araport11)
AT4G34320	AT4G34320	transmembrane protein, putative (DUF677);(source:Araport11)
AT4G34370	ARI1	RING/U-box superfamily protein;(source:Araport11)
AT4G34500	AT4G34500	Protein kinase superfamily protein;(source:Araport11)
AT4G34588	#N/A	#N/A
AT4G34590	GBF6	G-box binding factor 6;(source:Araport11)
AT4G34860	A/N-InvB	Plant neutral invertase family protein;(source:Araport11)
AT4G34920	AT4G34920	PLC-like phosphodiesterases superfamily protein;(source:Araport11)
AT4G34960	AT4G34960	Cyclophilin-like peptidyl-prolyl cis-trans isomerase family protein;(source:Araport11)
AT4G35000	APX3	ascorbate peroxidase 3;(source:Araport11)
AT4G35180	LHT7	LYS/HIS transporter 7;(source:Araport11)
AT4G35190	LOG5	Putative lysine decarboxylase family protein;(source:Araport11)
AT4G35390	AGF1	AT-hook protein of GA feedback 1;(source:Araport11)
AT4G35530	AT4G35530	phosphatidylinositolglycan-like protein;(source:Araport11)
AT4G35570	HMGB5	high mobility group B5;(source:Araport11)
AT4G35655	AT4G35655	RPM1-interacting protein 4 (RIN4) family protein;(source:Araport11)
AT4G35750	AT4G35750	SEC14 cytosolic factor family protein / phosphoglyceride transfer family protein;(source:Araport11)
AT4G35890	LARP1c	winged-helix DNA-binding transcription factor family protein;(source:Araport11)
AT4G35985	AT4G35985	Senescence/dehydration-associated protein-like protein;(source:Araport11)
AT4G36140	AT4G36140	disease resistance protein (TIR-NBS-LRR class);(source:Araport11)
AT4G36195	AT4G36195	Serine carboxypeptidase S28 family protein;(source:Araport11)
AT4G36270	AT4G36270	ATP binding protein;(source:Araport11)
AT4G36500	AT4G36500	hypothetical protein;(source:Araport11)
AT4G36510	AT4G36510	hypothetical protein;(source:Araport11)
AT4G36515	AT4G36515	trichohyalin-like protein;(source:Araport11)
AT4G36580	AT4G36580	AAA-type ATPase family protein;(source:Araport11)
AT4G36780	BEH2	BES1/BZR1 homolog 2;(source:Araport11)
AT4G36925	AT4G36925	transmembrane protein;(source:Araport11)
AT4G36950	MAPKKK21	mitogen-activated protein kinase kinase kinase 21;(source:Araport11)
AT4G36988	#N/A	#N/A
AT4G37022	AT4G37022	hypothetical protein;(source:Araport11)
AT4G37280	AT4G37280	MRG family protein;(source:Araport11)
AT4G37320	CYP81D5	cytochrome P450, family 81, subfamily D, polypeptide 5;(source:Araport11)
AT4G37330	CYP81D4	cytochrome P450, family 81, subfamily D, polypeptide 4;(source:Araport11)
AT4G37370	CYP81D8	cytochrome P450, family 81, subfamily D, polypeptide 8;(source:Araport11)
AT4G37380	AT4G37380	Tetratricopeptide repeat (TPR)-like superfamily protein;(source:Araport11)
AT4G37440	AT4G37440	hypothetical protein;(source:Araport11)
AT4G37590	NPY5	Phototropic-responsive NPH3 family protein;(source:Araport11)
AT4G37650	SHR	GRAS family transcription factor;(source:Araport11)
AT4G37700	AT4G37700	hypothetical protein;(source:Araport11)
AT4G37840	HKL3	hexokinase-like 3;(source:Araport11)
AT4G37870	PCK1	phosphoenolpyruvate carboxykinase 1;(source:Araport11)
AT4G37900	AT4G37900	hypothetical protein (duplicated DUF1399);(source:Araport11)
AT4G37930	SHM1	serine transhydroxymethyltransferase 1;(source:Araport11)
AT4G37990	ELI3-2	cinnamyl alcohol dehydrogenase 8;(source:Araport11)
AT4G38210	EXPA20	expansin A20;(source:Araport11)
AT4G38270	GAUT3	galacturonosyltransferase 3;(source:Araport11)
AT4G38330	AT4G38330	hemolysin-III integral membrane-like protein;(source:Araport11)
AT4G38730	AT4G38730	magnesium transporter, putative (DUF803);(source:Araport11)
AT4G38760	AT4G38760	nucleoporin (DUF3414);(source:Araport11)
AT4G39030	EDS5	MATE efflux family protein;(source:Araport11)
AT4G39230	AT4G39230	NmrA-like negative transcriptional regulator family protein;(source:Araport11)
AT4G39330	CAD9	cinnamyl alcohol dehydrogenase 9;(source:Araport11)
AT4G39470	AT4G39470	Tetratricopeptide repeat (TPR)-like superfamily protein;(source:Araport11)
AT4G39550	AT4G39550	Galactose oxidase/kelch repeat superfamily protein;(source:Araport11)
AT4G39670	AT4G39670	Glycolipid transfer protein (GLTP) family protein;(source:Araport11)
AT4G39745	AT4G39745	hydroxyproline-rich glycoprotein family protein;(source:Araport11)
AT4G39860	AT4G39860	hematological/neurological-like protein;(source:Araport11)
AT4G39870	AT4G39870	TLD-domain containing nucleolar protein;(source:Araport11)
AT4G39880	AT4G39880	Ribosomal protein L23/L15e family protein;(source:Araport11)
AT4G39940	AKN2	APS-kinase 2;(source:Araport11)
AT4G39950	CYP79B2	cytochrome P450, family 79, subfamily B, polypeptide 2;(source:Araport11)
AT4G39952	AT4G39952	Pentatricopeptide repeat (PPR) superfamily protein;(source:Araport11)
AT4G39955	AT4G39955	alpha/beta-Hydrolases superfamily protein;(source:Araport11)
AT5G01270	CPL2	carboxyl-terminal domain (ctd) phosphatase-like 2;(source:Araport11)
AT5G01300	AT5G01300	PEBP (phosphatidylethanolamine-binding protein) family protein;(source:Araport11)
AT5G01470	AT5G01470	S-adenosyl-L-methionine-dependent methyltransferases superfamily protein;(source:Araport11)
AT5G01500	TAAC	thylakoid ATP/ADP carrier;(source:Araport11)
AT5G01560	LECRKA4.3	lectin receptor kinase a4.3;(source:Araport11)
AT5G01630	BRCA2B	BRCA2-like B;(source:Araport11)
AT5G01750	AT5G01750	LURP-one-like protein (DUF567);(source:Araport11)
AT5G01910	AT5G01910	myelin transcription factor;(source:Araport11)
AT5G01940	AT5G01940	eukaryotic translation initiation factor 2B family protein / eIF-2B family protein;(source:Araport11)
AT5G02170	AT5G02170	Transmembrane amino acid transporter family protein;(source:Araport11)
AT5G02230	AT5G02230	Haloacid dehalogenase-like hydrolase (HAD) superfamily protein;(source:Araport11)
AT5G02290	NAK	Protein kinase superfamily protein;(source:Araport11)
AT5G02400	PLL2	pol-like 2;(source:Araport11)
AT5G02430	AT5G02430	Transducin/WD40 repeat-like superfamily protein;(source:Araport11)
AT5G02500	HSC70-1	heat shock cognate protein 70-1;(source:Araport11)
AT5G02530	AT5G02530	RNA-binding (RRM/RBD/RNP motifs) family protein;(source:Araport11)
AT5G02590	AT5G02590	Tetratricopeptide repeat (TPR)-like superfamily protein;(source:Araport11)
AT5G02630	Cand6	Lung seven transmembrane receptor family protein;(source:Araport11)
AT5G02750	SGR9	RING/U-box superfamily protein;(source:Araport11)
AT5G02770	MOS11	Protein MODIFIER OF SNC1 11;(source:Araport11)
AT5G03010	AT5G03010	Galactose oxidase/kelch repeat superfamily protein;(source:Araport11)
AT5G03406	AT5G03406	Class II aaRS and biotin synthetases superfamily protein;(source:Araport11)
AT5G03415	DPB	Transcription factor DP;(source:Araport11)
AT5G03435	AT5G03435	Ca2+dependent plant phosphoribosyltransferase family protein;(source:Araport11)
AT5G03450	AT5G03450	Transducin/WD40 repeat-like superfamily protein;(source:Araport11)
AT5G03460	AT5G03460	transmembrane protein;(source:Araport11)
AT5G03545	AT5G03545	expressed in response to phosphate starvation protein;(source:Araport11)
AT5G03555	NCS1	permease, cytosine/purines, uracil, thiamine, allantoin family protein;(source:Araport11)
AT5G03560	AT5G03560	Tetratricopeptide repeat (TPR)-like superfamily protein;(source:Araport11)
AT5G03580	AT5G03580	RNA-binding (RRM/RBD/RNP motifs) family protein;(source:Araport11)
AT5G03610	AT5G03610	GDSL-like Lipase/Acylhydrolase superfamily protein;(source:Araport11)
AT5G03650	SBE2.2	starch branching enzyme 2.2;(source:Araport11)
AT5G03730	CTR1	Protein kinase superfamily protein;(source:Araport11)
AT5G03870	AT5G03870	Glutaredoxin family protein;(source:Araport11)
AT5G03910	ABCB29	ABC2 homolog 12;(source:Araport11)
AT5G04040	SDP1	Patatin-like phospholipase family protein;(source:Araport11)
AT5G04045	AT5G04045	Putative membrane lipoprotein;(source:Araport11)
AT5G04160	AT5G04160	Nucleotide-sugar transporter family protein;(source:Araport11)
AT5G04310	AT5G04310	Pectin lyase-like superfamily protein;(source:Araport11)
AT5G04330	CYP84A4	Cytochrome P450 superfamily protein;(source:Araport11)
AT5G04340	ZAT6	6;(source:Araport11)
AT5G04410	NAC2	NAC domain containing protein 2;(source:Araport11)
AT5G04480	AT5G04480	UDP-Glycosyltransferase superfamily protein;(source:Araport11)
AT5G04520	AT5G04520	3-oxoacyl-acyl-carrier synthase-like protein (Protein of unknown function DUF455);(source:Araport11)
AT5G04540	MTM2	Myotubularin-like phosphatases II superfamily;(source:Araport11)
AT5G04610	AT5G04610	S-adenosyl-L-methionine-dependent methyltransferases superfamily protein;(source:Araport11)
AT5G04950	NAS1	nicotianamine synthase 1;(source:Araport11)
AT5G04980	AT5G04980	DNAse I-like superfamily protein;(source:Araport11)
AT5G05220	AT5G05220	hypothetical protein;(source:Araport11)
AT5G05320	AT5G05320	FAD/NAD(P)-binding oxidoreductase family protein;(source:Araport11)
AT5G05390	LAC12	laccase 12;(source:Araport11)
AT5G05470	EIF2 ALPHA	eukaryotic translation initiation factor 2 alpha subunit;(source:Araport11)
AT5G05480	AT5G05480	Peptide-N4-(N-acetyl-beta-glucosaminyl)asparagine amidase A protein;(source:Araport11)
AT5G05530	AT5G05530	RING/U-box superfamily protein;(source:Araport11)
AT5G05700	ATE1	arginine-tRNA protein transferase 1;(source:Araport11)
AT5G05810	ATL43	RING/U-box superfamily protein;(source:Araport11)
AT5G05820	AT5G05820	Nucleotide-sugar transporter family protein;(source:Araport11)
AT5G05850	PIRL1	plant intracellular ras group-related LRR 1;(source:Araport11)
AT5G05950	MEE60	maternal effect embryo arrest 60;(source:Araport11)
AT5G06070	RBE	C2H2 and C2HC zinc fingers superfamily protein;(source:Araport11)
AT5G06280	AT5G06280	hypothetical protein;(source:Araport11)
AT5G06370	AT5G06370	NC domain-containing protein-like protein;(source:Araport11)
AT5G06450	AT5G06450	Polynucleotidyl transferase, ribonuclease H-like superfamily protein;(source:Araport11)
AT5G06570	AT5G06570	alpha/beta-Hydrolases superfamily protein;(source:Araport11)
AT5G06590	AT5G06590	hypothetical protein;(source:Araport11)
AT5G06700	AT5G06700	trichome birefringence-like protein (DUF828);(source:Araport11)
AT5G06710	HAT14	homeobox leucine zipper protein;(source:Araport11)
AT5G06730	AT5G06730	Peroxidase superfamily protein;(source:Araport11)
AT5G06820	SRF2	STRUBBELIG-receptor family 2;(source:Araport11)
[truncated: 554 more rows]
